# Supplementary material for: Mouse Stromal Cells Confound Proteomic Characterization and Quantification of Xenograft Models
Source: Cancer Res Commun. 2023 Feb 6;3(2):202–14. doi: 10.1158/2767-9764.CRC-22-0431 (PMC10035517; doi:10.1158/2767-9764.CRC-22-0431)
Supplement: Table S1 — Protein quantification results in cell line mixtures and PDX tumors. [file crc-22-0431-s01.xlsx]

## Sheet: Readme
Spreadsheet	Parameters	Samples	Methods
A1	SZM_QE_HFX_20220722_50cm_120min_TMT16Plex_293T&MC38_F	Cell line	Full-peptide
A2	SZM_QE_HFX_20220722_50cm_120min_TMT16Plex_293T&MC38_F-uniquepep	Cell line	Unique-peptide
A3	SZM_QE_HFX_20220722_50cm_120min_TMT16Plex_293T&MC38_Human_only	Cell line	Human-only
A4	SZM_QE_HFX_20220722_50cm_120min_TMT16Plex_293T&MC38_Mouse_only	Cell line	Mouse-only
A5	SZM_QE_HFX_20220722_50cm_120min_TMT16Plex_293T&MC38_peptides_human-only	Cell line	Human peptides
A6	SZM_QE_HFX_20220722_50cm_120min_TMT16Plex_293T&MC38_peptides_mouse-only	Cell line	Mouse peptides
B1	SZM_QE_HFX_20220722_50cm_120min_TMT16Plex_Tumors_F	PDX	Full-peptide
B2	SZM_QE_HFX_20220722_50cm_120min_TMT16Plex_Tumors_F-uniquepep	PDX	Unique-peptide
B3	SZM_QE_HFX_20220722_50cm_120min_TMT16Plex_Tumors_Human_only	PDX	Human-only
B4	SZM_QE_HFX_20220722_50cm_120min_TMT16Plex_Tumors_mouse_only	PDX	Mouse-only
B5	SZM_QE_HFX_20220722_50cm_120min_TMT16Plex_Tumors_peptides_human-only	PDX	Human peptides
B6	SZM_QE_HFX_20220722_50cm_120min_TMT16Plex_Tumors_peptides_mouse_only	PDX	Mouse peptides

## Sheet: A1
Checked	Protein FDR Confidence: Combined	Master	Accession	Description	Exp. q-value: Combined	Sum PEP Score	Coverage [%]	# Peptides	# PSMs	# Unique Peptides	# Protein Groups	# AAs	MW [kDa]	calc. pI	Score Sequest HT: Sequest HT	# Peptides (by Search Engine): Sequest HT	# Razor Peptides	Abundances (Grouped): F1, 126	Abundances (Grouped): F1, 127N	Abundances (Grouped): F1, 127C	Abundances (Grouped): F1, 128N	Abundances (Grouped): F1, 128C	Abundances (Grouped): F1, 129N	Abundances (Grouped): F1, 129C	Abundances (Grouped): F1, 130N	Abundances (Grouped): F1, 130C	Abundances (Grouped): F1, 131N	Abundances (Grouped): F1, 131C	Abundances (Grouped): F1, 132N	Abundances (Grouped): F1, 132C	Abundances (Grouped): F1, 133N	Abundances (Grouped): F1, 133C	Abundances (Grouped): F1, 134N	Found in Sample: [S1] F1: 126, Sample	Found in Sample: [S2] F1: 127N, Sample	Found in Sample: [S3] F1: 127C, Sample	Found in Sample: [S4] F1: 128N, Sample	Found in Sample: [S5] F1: 128C, Sample	Found in Sample: [S6] F1: 129N, Sample	Found in Sample: [S7] F1: 129C, Sample	Found in Sample: [S8] F1: 130N, Sample	Found in Sample: [S9] F1: 130C, Sample	Found in Sample: [S10] F1: 131N, Sample	Found in Sample: [S11] F1: 131C, Sample	Found in Sample: [S12] F1: 132N, Sample	Found in Sample: [S13] F1: 132C, Sample	Found in Sample: [S14] F1: 133N, Sample	Found in Sample: [S15] F1: 133C, Sample	Found in Sample: [S16] F1: 134N, Sample
FALSE	High	Master Protein	Q14204	Cytoplasmic dynein 1 heavy chain 1 OS=Homo sapiens OX=9606 GN=DYNC1H1 PE=1 SV=5	0	1273.91	44	182	510	12	1	4646	532.1	6.4	1316.81	182	189	49980.8	50133.2	49932.3	50117.1	49999.5	50027.8	50352.8	50170.2	50860.2	50797.5	51692	51447.5	52219.5	52182.3	53472.9	53162.3	High	High	High	High	High	High	High	High	High	High	High	High	High	High	High	High
FALSE	High	Master Protein	Q9JHU4	Cytoplasmic dynein 1 heavy chain 1 OS=Mus musculus OX=10090 GN=Dync1h1 PE=1 SV=2	0	1218.24	42	177	495	7	1	4644	531.7	6.42	1277.58	177	0	737.9	753.5	800.4	814.7	851.6	854.1	958.2	982.3	1154.6	1158.1	1470.8	1463.1	1739.3	1732.6	2179.6	2191.6	High	High	High	High	High	High	High	High	High	High	High	High	High	High	High	High
FALSE	High	Master Protein	P35579	Myosin-9 OS=Homo sapiens OX=9606 GN=MYH9 PE=1 SV=4	0	1114.36	61	123	438	38	1	1960	226.4	5.6	1276.53	123	103	48622.2	48561.1	48529.3	48449.5	49078.3	48574.9	48748.6	48858.3	48931.4	48883.5	49395.5	49318.7	50204.6	49797.4	51183.5	50968.9	High	High	High	High	High	High	High	High	High	High	High	High	High	High	High	High
FALSE	High	Master Protein	P78527	DNA-dependent protein kinase catalytic subunit OS=Homo sapiens OX=9606 GN=PRKDC PE=1 SV=3	0	1050	40	152	452	131	1	4128	468.8	7.12	1206.87	152	22	53970.1	53858.6	53305.3	53236.1	52661.6	52700.9	51842.4	51938.3	50148.9	49869.9	47288.9	47968.5	44664.2	44851.6	40747.7	41273.4	High	High	High	High	High	High	High	High	High	High	High	High	High	High	High	High
FALSE	High	Master Protein	P21333	Filamin-A OS=Homo sapiens OX=9606 GN=FLNA PE=1 SV=4	0	1033	59	122	338	31	1	2647	280.6	6.06	977.35	122	93	31108.5	30874.9	31329	31356.6	32055.7	32056.2	32608.2	32567	33743.4	33959.2	35986.5	35797.5	38409.1	38432.4	41512.9	41412.8	High	High	High	High	High	High	High	High	High	High	High	High	High	High	High	High
FALSE	High	Master Protein	Q9QXS1	Plectin OS=Mus musculus OX=10090 GN=Plec PE=1 SV=3	0	1023.98	46	201	366	88	1	4691	533.9	5.96	970.63	201	106	27181.7	27146	28645.2	28851.1	30191.5	30077.1	31856.2	31576.2	35557.7	35646	41363.4	41119.6	47719.6	47271.6	56065.4	55105.3	High	High	High	High	High	High	High	High	High	High	High	High	High	High	High	High
FALSE	High	Master Protein	Q13813	Spectrin alpha chain, non-erythrocytic 1 OS=Homo sapiens OX=9606 GN=SPTAN1 PE=1 SV=3	0	972.101	55	130	330	21	1	2472	284.4	5.35	905.79	130	115	35352	35467.5	35272.4	35176.8	35375.7	35276.4	35302.2	35490.6	35092.9	35138.3	35155.6	35002	34846.7	34852	34745.6	34701.2	High	High	High	High	High	High	High	High	High	High	High	High	High	High	High	High
FALSE	High	Master Protein	Q8VDD5	Myosin-9 OS=Mus musculus OX=10090 GN=Myh9 PE=1 SV=4	0	971.911	57	112	384	27	1	1960	226.2	5.66	1135.16	112	1	4219.7	4247.3	4549.3	4588.3	5013.9	5015.9	5590.6	5553.9	6609.3	6631	8430.7	8343.2	10322.9	10352.7	12921.6	12685.3	High	High	High	High	High	High	High	High	High	High	High	High	High	High	High	High
FALSE	High	Master Protein	Q9Y490	Talin-1 OS=Homo sapiens OX=9606 GN=TLN1 PE=1 SV=3	0	966.541	56	111	318	15	1	2541	269.6	6.07	924.58	111	113	30973.7	31127.3	31102.7	31110.1	31149.2	31214.4	31395.6	31304.5	31468.3	31540.4	31877.9	31872.1	32158.3	32175.2	32836.7	32670.4	High	High	High	High	High	High	High	High	High	High	High	High	High	High	High	High
FALSE	High	Master Protein	Q8BTM8	Filamin-A OS=Mus musculus OX=10090 GN=Flna PE=1 SV=5	0	946.902	58	119	325	28	1	2647	281	6.04	916.93	119	0	3854.3	3841.4	4171.4	4238.3	4634.5	4600.6	5069	5029.8	6173.8	6182.4	7738.3	7670.9	9503.4	9445.2	11983.6	11673.8	High	High	High	High	High	High	High	High	High	High	High	High	High	High	High	High
FALSE	High	Master Protein	P26039	Talin-1 OS=Mus musculus OX=10090 GN=Tln1 PE=1 SV=2	0	934.573	55	108	293	12	1	2541	269.7	6.18	855.43	108	0	1064.6	1080.2	1190.2	1183.7	1309.2	1310.4	1516.4	1450.9	1899.7	1827	2369.1	2315.7	2910	2930.1	3776.1	3637.5	High	High	High	High	High	High	High	High	High	High	High	High	High	High	High	High
FALSE	High	Master Protein	Q01082	Spectrin beta chain, non-erythrocytic 1 OS=Homo sapiens OX=9606 GN=SPTBN1 PE=1 SV=2	0	921.998	58	118	269	20	1	2364	274.4	5.57	794.94	118	106	28766.4	28820.9	28794.1	28723.6	28746.7	28448.7	28595.3	28415.8	28248.9	28072.1	27779.5	27759.3	27479.5	27341.9	26736.4	26731.7	High	High	High	High	High	High	High	High	High	High	High	High	High	High	High	High
FALSE	High	Master Protein	Q15149	Plectin OS=Homo sapiens OX=9606 GN=PLEC PE=1 SV=3	0	896.368	42	188	322	74	1	4684	531.5	5.96	825.87	188	1	11626.9	11609.9	11574.7	11506.3	11468.7	11450	11277.9	11287.6	11058.2	10993.7	10577.5	10601	10227.3	10108.3	9561.1	9560.9	High	High	High	High	High	High	High	High	High	High	High	High	High	High	High	High
FALSE	High	Master Protein	P16546	Spectrin alpha chain, non-erythrocytic 1 OS=Mus musculus OX=10090 GN=Sptan1 PE=1 SV=4	0	887.397	51	121	304	12	1	2472	284.4	5.33	833.94	121	0	1420.4	1482.7	1605.4	1642.6	1752.6	1731.2	1932.4	1933.3	2304.7	2281	2838.7	2847.3	3396.5	3412.1	4187.8	4186.4	High	High	High	High	High	High	High	High	High	High	High	High	High	High	High	High
FALSE	High	Master Protein	P49327	Fatty acid synthase OS=Homo sapiens OX=9606 GN=FASN PE=1 SV=3	0	846.068	49	95	386	84	1	2511	273.3	6.44	1042.07	95	13	49808.7	49506.1	49140.4	49197.7	48235.4	48466.9	47428.9	47605.6	45849.8	46498.5	43974.2	43860.7	40758.2	41812.5	37210.1	37587.7	High	High	High	High	High	High	High	High	High	High	High	High	High	High	High	High
FALSE	High	Master Protein	P35580	Myosin-10 OS=Homo sapiens OX=9606 GN=MYH10 PE=1 SV=3	0	836.252	53	107	284	86	1	1976	228.9	5.54	781.51	107	3	28185.7	28289.3	27780.4	27787	27443.7	27340.1	27108.3	27071.2	26034.2	26036.8	24594.7	24662.5	23187	23136.1	21061.1	21126	High	High	High	High	High	High	High	High	High	High	High	High	High	High	High	High
FALSE	High	Master Protein	Q62261	Spectrin beta chain, non-erythrocytic 1 OS=Mus musculus OX=10090 GN=Sptbn1 PE=1 SV=2	0	816.833	51	105	227	7	1	2363	274.1	5.58	666.99	105	0	774.7	753.9	808.9	805	820	841.2	850.2	852.1	914	917.7	1028.2	1054.5	1132.3	1163.7	1343.5	1279.4	High	High	High	High	High	High	High	High	High	High	High	High	High	High	High	High
FALSE	High	Master Protein	Q09666	Neuroblast differentiation-associated protein AHNAK OS=Homo sapiens OX=9606 GN=AHNAK PE=1 SV=2	0	810.707	51	148	399	148	1	5890	628.7	6.15	896.49	148	0	33693.2	33918.8	35313.4	35853.9	37781	37809.1	40325.7	40171.2	45409.5	45758.7	53743.3	53280.9	62474.1	62568.4	75323.3	74347.6	High	High	High	High	High	High	High	High	High	High	High	High	High	High	High	High
FALSE	High	Master Protein	Q00610	Clathrin heavy chain 1 OS=Homo sapiens OX=9606 GN=CLTC PE=1 SV=5	0	780.755	53	74	328	2	1	1675	191.5	5.69	983.41	74	82	32321.1	32230.9	32397.3	32460.4	32513.9	32654.4	32862.2	32900.6	33609.6	33555.7	34804.1	34576	35503.9	35571.3	37071	37351.4	High	High	High	High	High	High	High	High	High	High	High	High	High	High	High	High
FALSE	High	Master Protein	O75369	Filamin-B OS=Homo sapiens OX=9606 GN=FLNB PE=1 SV=2	0	779.007	55	106	257	47	1	2602	278	5.73	726.9	106	51	26411.3	26547.1	26197.9	26253.2	26260.3	26170.4	26092.4	26107.8	25599	25676.2	25089.2	25240.1	24611	24539.2	23718.6	23825.5	High	High	High	High	High	High	High	High	High	High	High	High	High	High	High	High
FALSE	High	Master Protein	Q68FD5	Clathrin heavy chain 1 OS=Mus musculus OX=10090 GN=Cltc PE=1 SV=3	0	771.634	53	74	325	2	1	1675	191.4	5.69	971.73	74	0	287.1	320.7	309.7	324.2	358.1	358.2	398.6	390.9	496.1	521.5	654.9	622.2	810	817.6	1020.3	993.1	High	High	High	High	High	High	High	High	High	High	High	High	High	High	High	High
FALSE	High	Master Protein	P49792	E3 SUMO-protein ligase RanBP2 OS=Homo sapiens OX=9606 GN=RANBP2 PE=1 SV=2	0	716.376	49	123	230	66	1	3224	358	6.2	618.43	123	51	26092.4	25952	25791.2	25650.1	25519.3	25515.6	25304	25284.4	24768.1	24807.4	23757	23906.1	23058.1	23181.2	21792	21889.8	High	High	High	High	High	High	High	High	High	High	High	High	High	High	High	High
FALSE	High	Master Protein	O75643	U5 small nuclear ribonucleoprotein 200 kDa helicase OS=Homo sapiens OX=9606 GN=SNRNP200 PE=1 SV=2	0	677.621	47	90	260	2	1	2136	244.4	6.06	711.62	90	97	29863.7	29915.9	29530.9	29590.8	29595.4	29496.3	29374.6	29416.9	29242.6	29102.9	28728.8	28617.7	28294.6	28260.8	27685.2	27595.9	High	High	High	High	High	High	High	High	High	High	High	High	High	High	High	High
FALSE	High	Master Protein	Q6P4T2	U5 small nuclear ribonucleoprotein 200 kDa helicase OS=Mus musculus OX=10090 GN=Snrnp200 PE=1 SV=1	0	672.352	47	89	257	1	1	2136	244.4	6.06	699.61	89	0	28.6	29.6	30.2	33.2	32.5	35.9	42.1	37.2	50.9	53.1	64.8	63.3	73.6	79.9	97.7	109.2	High	High	High	High	High	High	High	High	High	High	High	High	High	High	High	High
FALSE	High	Master Protein	P46013	Proliferation marker protein Ki-67 OS=Homo sapiens OX=9606 GN=MKI67 PE=1 SV=2	0	661.012	48	118	223	115	1	3256	358.5	9.45	580.28	118	3	27558.1	27661.6	27135.4	27040.3	26898.7	26902.3	26498	26612.2	25727.4	25539.1	24127.9	24173.6	22808.3	22815.9	20925.3	20982.3	High	High	High	High	High	High	High	High	High	High	High	High	High	High	High	High
FALSE	High	Master Protein	P09874	Poly [ADP-ribose] polymerase 1 OS=Homo sapiens OX=9606 GN=PARP1 PE=1 SV=4	0	647.968	57	69	421	40	1	1014	113	8.88	1076.52	69	35	56144	56099	55454.9	55594.3	54490	54570.6	53713.5	53673.4	51848.3	51828.4	48759.1	49110.3	45387.3	45494.6	40832.3	41426.5	High	High	High	High	High	High	High	High	High	High	High	High	High	High	High	High
FALSE	High	Master Protein	Q6P2Q9	Pre-mRNA-processing-splicing factor 8 OS=Homo sapiens OX=9606 GN=PRPF8 PE=1 SV=2	0	642.354	44	89	276	89	1	2335	273.4	8.84	694.85	89	0	25310	25270.8	25157.9	25089	25191.7	25188.8	25008.8	24980	24720.5	24795.3	24460.7	24342.5	23857.2	23916.3	23219.3	23219.6	High	High	High	High	High	High	High	High	High	High	High	High	High	High	High	High
FALSE	High	Master Protein	Q7Z6Z7	E3 ubiquitin-protein ligase HUWE1 OS=Homo sapiens OX=9606 GN=HUWE1 PE=1 SV=3	0	634.053	31	113	236	16	1	4374	481.6	5.22	601.07	113	100	19596.4	19546.5	19580	19497.6	19739.7	19639.5	19724.7	19765.8	19869	19797.5	20111.2	20022.2	20027.1	20241.5	20601.6	20322.3	High	High	High	High	High	High	High	High	High	High	High	High	High	High	High	High
FALSE	High	Master Protein	P08238	Heat shock protein HSP 90-beta OS=Homo sapiens OX=9606 GN=HSP90AB1 PE=1 SV=4	0	630.459	68	57	883	1	1	724	83.2	5.03	2489.74	57	63	105198	105000	106866	106606	106306	106912	107089	107214	108826	110701	112406	114394	115947	119342	123639	127790	High	High	High	High	High	High	High	High	High	High	High	High	High	High	High	High
FALSE	High	Master Protein	P12270	Nucleoprotein TPR OS=Homo sapiens OX=9606 GN=TPR PE=1 SV=3	0	628.85	46	101	214	42	1	2363	267.1	5.02	561.34	101	65	27341.2	27209.1	27171.8	27024.8	27126.9	26828.1	26660.4	26703.7	25941.8	25936.5	24903.4	25129.1	24157.6	24040.6	22836.4	22860.8	High	High	High	High	High	High	High	High	High	High	High	High	High	High	High	High
FALSE	High	Master Protein	P27708	CAD protein OS=Homo sapiens OX=9606 GN=CAD PE=1 SV=3	0	622.736	42	72	191	22	1	2225	242.8	6.46	580.58	72	54	16276	16267.5	16165.9	16157.7	16092.6	16202.3	15955.8	16017.4	15880.6	15843.5	15508.5	15510.3	15170.1	15169.7	14712.9	14741.9	High	High	High	High	High	High	High	High	High	High	High	High	High	High	High	High
FALSE	High	Master Protein	Q92616	eIF-2-alpha kinase activator GCN1 OS=Homo sapiens OX=9606 GN=GCN1 PE=1 SV=6	0	614.981	42	110	235	44	1	2671	292.6	7.47	613.28	110	69	24848.8	24639.4	24437	24412.9	24235.2	24260.9	24139	24157.7	23717.7	23672.2	23144.2	22955.6	22531.5	22532.1	21613.1	21572.4	High	High	High	High	High	High	High	High	High	High	High	High	High	High	High	High
FALSE	High	Master Protein	Q7TMY8	E3 ubiquitin-protein ligase HUWE1 OS=Mus musculus OX=10090 GN=Huwe1 PE=1 SV=5	0	601.809	30	108	221	11	1	4377	482.3	5.22	575.13	108	0	740.1	776.6	801.9	820	883.7	892	991.8	996	1172.4	1195	1448.2	1501.5	1805.7	1798.5	2260.5	2213.3	High	High	High	High	High	High	High	High	High	High	High	High	High	High	High	High
FALSE	High	Master Protein	P11499	Heat shock protein HSP 90-beta OS=Mus musculus OX=10090 GN=Hsp90ab1 PE=1 SV=3	0	599.924	67	56	871	1	1	724	83.2	5.03	2437.4	56	0																	High	High	High	High	High	High	High	High	High	High	High	High	High	High	High	High
FALSE	High	Master Protein	Q8VHX6	Filamin-C OS=Mus musculus OX=10090 GN=Flnc PE=1 SV=3	0	587.237	44	92	179	10	1	2726	290.9	5.95	531.77	92	63	10518.4	10641.5	11145.7	11353.9	11932.1	11944.9	12742.1	12805.4	14546.1	14650.6	17544.7	17323.5	20562.9	20558	24963.5	24481	High	High	High	High	High	High	High	High	High	High	High	High	High	High	High	High
FALSE	High	Master Protein	Q14980	Nuclear mitotic apparatus protein 1 OS=Homo sapiens OX=9606 GN=NUMA1 PE=1 SV=2	0	579.405	52	94	175	72	1	2115	238.1	5.78	496.15	94	20	16612.2	16660.2	16456	16494.1	16374.3	16393.2	16181.2	16045.8	15650.6	15659.8	15066.8	14983.6	14473.7	14400.9	13548.4	13509.5	High	High	High	High	High	High	High	High	High	High	High	High	High	High	High	High
FALSE	High	Master Protein	P10809	60 kDa heat shock protein, mitochondrial OS=Homo sapiens OX=9606 GN=HSPD1 PE=1 SV=2	0	574.123	79	41	454	11	1	573	61	5.87	1336.19	41	38	45278.6	45242.8	45252.3	45386.4	45179.4	45269.5	45282.8	45256.8	44995.1	44860.4	44908.8	44901	44255.3	44536	44200.8	44319.1	High	High	High	High	High	High	High	High	High	High	High	High	High	High	High	High
FALSE	High	Master Protein	P07900	Heat shock protein HSP 90-alpha OS=Homo sapiens OX=9606 GN=HSP90AA1 PE=1 SV=5	0	572.404	64	52	779	4	1	732	84.6	5.02	2244.65	52	34	34421.2	34613	34580.6	34728.9	34462.4	34565.1	34143.7	34287.5	33720.1	33803.4	32979.3	33048.3	31806.4	31880.1	30651.1	30698.3	High	High	High	High	High	High	High	High	High	High	High	High	High	High	High	High
FALSE	High	Master Protein	Q80X90	Filamin-B OS=Mus musculus OX=10090 GN=Flnb PE=1 SV=3	0	568.54	45	89	185	30	1	2602	277.7	5.71	511.83	89	0	2819.6	2825.5	3096.9	3112.4	3309.2	3337.2	3685.4	3625.9	4302.4	4264.8	5331.4	5214.5	6349.4	6281.8	7735.4	7639.8	High	High	High	High	High	High	High	High	High	High	High	High	High	High	High	High
FALSE	High	Master Protein	P34932	Heat shock 70 kDa protein 4 OS=Homo sapiens OX=9606 GN=HSPA4 PE=1 SV=4	0	545.437	66	52	228	21	1	840	94.3	5.19	634.83	52	35	27012.6	27034.4	26737.2	26676.9	26603.2	26608.4	26288.5	26484.7	25810.3	25565	24828.5	24853.2	24221.5	23960.4	22839.9	22811.5	High	High	High	High	High	High	High	High	High	High	High	High	High	High	High	High
FALSE	High	Master Protein	Q14315	Filamin-C OS=Homo sapiens OX=9606 GN=FLNC PE=1 SV=3	0	544.267	40	87	170	5	1	2725	290.8	5.97	491.48	87	0	1214.5	1202.7	1241.7	1240.5	1196.6	1218.8	1243.2	1209.7	1183	1169.7	1107.7	1126.4	1097.5	1084.2	1000	985.4	High	High	High	High	High	High	High	High	High	High	High	High	High	High	High	High
FALSE	High	Master Protein	P42704	Leucine-rich PPR motif-containing protein, mitochondrial OS=Homo sapiens OX=9606 GN=LRPPRC PE=1 SV=3	0	542.691	55	74	233	61	1	1394	157.8	6.13	621.02	74	14	28054.8	28192.6	27766.9	27902.3	27456.8	27384.5	27095.2	27165.9	26606.4	26291.8	25348.6	25486.5	24192.1	24075.7	22579.8	22592.9	High	High	High	High	High	High	High	High	High	High	High	High	High	High	High	High
FALSE	High	Master Protein	P11142	Heat shock cognate 71 kDa protein OS=Homo sapiens OX=9606 GN=HSPA8 PE=1 SV=1	0	542.664	67	42	587	2	1	646	70.9	5.52	1514.18	42	49	65867.3	65643.7	67356.2	67213.6	67091.1	67605.8	67461.3	67360.5	68145.8	68771.3	69655.7	70346.4	70645.1	71976.4	73798.5	74675	High	High	High	High	High	High	High	High	High	High	High	High	High	High	High	High
FALSE	High	Master Protein	P46940	Ras GTPase-activating-like protein IQGAP1 OS=Homo sapiens OX=9606 GN=IQGAP1 PE=1 SV=1	0	539.71	45	64	184	20	1	1657	189.1	6.48	533.23	64	1	5248.7	5366.7	5376.8	5330	5250.7	5311.7	5185.7	5238.6	5010.6	5027.3	4911.5	4893.3	4558	4570.7	4275.2	4265.6	High	High	High	High	High	High	High	High	High	High	High	High	High	High	High	High
FALSE	High	Master Protein	P63017	Heat shock cognate 71 kDa protein OS=Mus musculus OX=10090 GN=Hspa8 PE=1 SV=1	0	538.046	67	41	576	1	1	646	70.8	5.52	1488.36	41	0	553.2	579	669.9	677.8	797.9	797.3	928.9	946	1284.9	1274.2	1785.1	1719.7	2298.5	2322.1	3043.2	2976.4	High	High	High	High	High	High	High	High	High	High	High	High	High	High	High	High
FALSE	High	Master Protein	P07814	Bifunctional glutamate/proline--tRNA ligase OS=Homo sapiens OX=9606 GN=EPRS1 PE=1 SV=5	0	534.826	52	69	239	39	1	1512	170.5	7.33	621.43	69	37	27630.7	27830.7	27558.8	27351.1	27250.5	27301.9	27174.6	26976.5	26236.3	26237.1	25040.2	25260.4	23826.2	23930.7	22317.9	22367	High	High	High	High	High	High	High	High	High	High	High	High	High	High	High	High
FALSE	High	Master Protein	Q9NU22	Midasin OS=Homo sapiens OX=9606 GN=MDN1 PE=1 SV=2	0	532.369	22	102	161	100	1	5596	632.4	5.68	411.97	102	2	19495.4	19675.7	19297.1	19460.7	19142	19235.1	18969.1	18970	18592	18629.8	17667.6	17671	17136.2	17052.8	16203.3	16222.8	High	High	High	High	High	High	High	High	High	High	High	High	High	High	High	High
FALSE	High	Master Protein	Q64727	Vinculin OS=Mus musculus OX=10090 GN=Vcl PE=1 SV=4	0	532.311	72	73	241	6	1	1066	116.6	6	610.2	73	0	716	752.7	802.1	824.2	968.1	920	1096.1	1058.3	1383.8	1346.6	1814.2	1764.6	2332.5	2335	3072.3	2943	High	High	High	High	High	High	High	High	High	High	High	High	High	High	High	High
FALSE	High	Master Protein	Q9JKF1	Ras GTPase-activating-like protein IQGAP1 OS=Mus musculus OX=10090 GN=Iqgap1 PE=1 SV=2	0	526.049	49	66	178	23	1	1657	188.6	6.48	524.13	66	50	16622.4	16740.1	16827.1	16800.5	17352.9	17375.5	17854.3	17699	18674.6	18742.1	20250.5	20036.5	21729.3	21806.6	24018.7	23924.1	High	High	High	High	High	High	High	High	High	High	High	High	High	High	High	High
FALSE	High	Master Protein	Q08211	ATP-dependent RNA helicase A OS=Homo sapiens OX=9606 GN=DHX9 PE=1 SV=4	0	518.37	47	50	209	27	1	1270	140.9	6.84	662.2	50	27	22956.5	22868	23040.8	22987.6	22660.5	22673.6	22425.4	22512.2	21907.3	21852.2	20918.7	21027.2	19792.6	19885.1	18533.1	18610	High	High	High	High	High	High	High	High	High	High	High	High	High	High	High	High
FALSE	High	Master Protein	P18206	Vinculin OS=Homo sapiens OX=9606 GN=VCL PE=1 SV=4	0	513.711	67	73	242	6	1	1134	123.7	5.66	608.69	73	73	20679.7	20561.1	21003.9	21036	21262.5	21289.5	21766.8	21591.3	22774.2	22812.5	24453.8	24329.2	26428.2	26211.5	28902.6	28659.8	High	High	High	High	High	High	High	High	High	High	High	High	High	High	High	High
FALSE	High	Master Protein	P14618	Pyruvate kinase PKM OS=Homo sapiens OX=9606 GN=PKM PE=1 SV=4	0	513.69	67	36	533	10	1	531	57.9	7.84	1450.88	36	33	58590.1	58542	58749.1	59009.4	58731.3	59013.4	59249.6	59560.4	60554.9	61188.7	62923.2	63501.1	65346.1	66907.2	69882.4	71210.2	High	High	High	High	High	High	High	High	High	High	High	High	High	High	High	High
FALSE	High	Master Protein	P55072	Transitional endoplasmic reticulum ATPase OS=Homo sapiens OX=9606 GN=VCP PE=1 SV=4	0	508.851	72	54	287	53	1	806	89.3	5.26	751.37	54	1	27603.9	27679.4	28008.5	28065.7	28378.9	28060.2	28455.4	28501.5	29250.6	29354.5	30548	30475.8	31722.9	31945.1	33711	33665.1	High	High	High	High	High	High	High	High	High	High	High	High	High	High	High	High
FALSE	High	Master Protein	P38646	Stress-70 protein, mitochondrial OS=Homo sapiens OX=9606 GN=HSPA9 PE=1 SV=2	0	507.898	63	45	257	3	1	679	73.6	6.16	726.81	45	51	25633.9	25588.4	25720.4	25633.4	25984.8	25896.6	26051.5	26204.2	26646	26530.7	27438.6	27186.9	28126	27944.4	29211	28976.1	High	High	High	High	High	High	High	High	High	High	High	High	High	High	High	High
FALSE	High	Master Protein	O43707	Alpha-actinin-4 OS=Homo sapiens OX=9606 GN=ACTN4 PE=1 SV=2	0	507.624	66	58	260	8	1	911	104.8	5.44	649.18	58	54	21765.7	21703	21785.4	21964.4	21975	21842.9	22017.3	21861.4	22280.5	22211.8	22600.3	22477.1	22879.4	22697	23070.1	22802.2	High	High	High	High	High	High	High	High	High	High	High	High	High	High	High	High
FALSE	High	Master Protein	P07901	Heat shock protein HSP 90-alpha OS=Mus musculus OX=10090 GN=Hsp90aa1 PE=1 SV=4	0	506.284	62	50	699	4	1	733	84.7	5.01	2012.55	50	0	589.9	608	676.7	716.8	780.3	768.3	892.2	839.5	1139	1157.9	1574.5	1486.8	1993.7	1960	2551.6	2525.1	High	High	High	High	High	High	High	High	High	High	High	High	High	High	High	High
FALSE	High	Master Protein	P13639	Elongation factor 2 OS=Homo sapiens OX=9606 GN=EEF2 PE=1 SV=4	0	500.952	59	48	411	5	1	858	95.3	6.83	971.73	48	55	45776.4	45499.8	45921.8	46128.9	45643.2	45774	45429	45408	44532.4	44863.1	43450.7	43952.5	42334	42855.6	40935	41736.4	High	High	High	High	High	High	High	High	High	High	High	High	High	High	High	High
FALSE	High	Master Protein	P52272	Heterogeneous nuclear ribonucleoprotein M OS=Homo sapiens OX=9606 GN=HNRNPM PE=1 SV=3	0	497.436	68	48	373	12	1	730	77.5	8.7	787.03	48	47	34886.5	34871.6	34847.9	34708	34367.8	34319.4	34092.3	34078.1	33357	33293.1	32313.8	32187	31005.3	30955.3	29110.5	29372.7	High	High	High	High	High	High	High	High	High	High	High	High	High	High	High	High
FALSE	High	Master Protein	B2RQC6	CAD protein OS=Mus musculus OX=10090 GN=Cad PE=1 SV=1	0	492.739	39	66	153	16	1	2225	243.1	6.43	449.96	66	0	1530.3	1513.6	1641.8	1668.1	1784.3	1755	1911.5	1919.9	2248.3	2283.7	2709.4	2793.6	3302.4	3272.1	4034.6	3922.5	High	High	High	High	High	High	High	High	High	High	High	High	High	High	High	High
FALSE	High	Master Protein	P58252	Elongation factor 2 OS=Mus musculus OX=10090 GN=Eef2 PE=1 SV=2	0	492.591	58	46	389	3	1	858	95.3	6.83	914.86	46	0	617.3	597.7	722.6	738.6	872	871.2	1033.2	1026	1454.6	1436.1	2040.4	2007.8	2703.9	2660.2	3443.3	3418.4	High	High	High	High	High	High	High	High	High	High	High	High	High	High	High	High
FALSE	High	Master Protein	P38647	Stress-70 protein, mitochondrial OS=Mus musculus OX=10090 GN=Hspa9 PE=1 SV=3	0	489.413	63	44	251	2	1	679	73.4	6.07	704.35	44	0	116.4	118.8	148	171.7	197.8	210.4	270.3	259.8	415.3	413.2	619	602.9	846.4	860.8	1141.3	1139.9	High	High	High	High	High	High	High	High	High	High	High	High	High	High	High	High
FALSE	High	Master Protein	P0DMV8	Heat shock 70 kDa protein 1A OS=Homo sapiens OX=9606 GN=HSPA1A PE=1 SV=1	0	489.149	68	40	469	16	1	641	70	5.66	1176.34	40	21	47978.9	47914.5	47538.2	47573.5	46223.1	46570.3	45466.2	45505.4	43711.5	44070.8	40979.1	41711.5	37532.5	38177.1	33483.4	34178.9	High	High	High	High	High	High	High	High	High	High	High	High	High	High	High	High
FALSE	High	Master Protein	P52480	Pyruvate kinase PKM OS=Mus musculus OX=10090 GN=Pkm PE=1 SV=4	0	484.689	67	34	480	8	1	531	57.8	7.47	1288.1	34	0	1649	1617.3	1915	1911.6	2283.2	2275.8	2745.7	2634.2	3627.8	3658.3	5077.5	4923	6546.9	6539.8	8606.3	8495.6	High	High	High	High	High	High	High	High	High	High	High	High	High	High	High	High
FALSE	High	Master Protein	Q14008	Cytoskeleton-associated protein 5 OS=Homo sapiens OX=9606 GN=CKAP5 PE=1 SV=3	0	482.433	44	76	168	27	1	2032	225.4	7.8	425.54	76	53	20039.4	21189.2	19711.1	19852.5	19769.5	19708	19398.8	19503.1	19047.3	19109.6	18685.1	18533.9	18034.9	18184	17200.9	17234.1	High	High	High	High	High	High	High	High	High	High	High	High	High	High	High	High
FALSE	High	Master Protein	P57780	Alpha-actinin-4 OS=Mus musculus OX=10090 GN=Actn4 PE=1 SV=1	0	477.925	62	55	245	4	1	912	104.9	5.41	612.25	55	1	779.1	810.3	824.1	809	856.7	885.3	937	933.7	1065.2	1090.2	1232	1218.3	1453.8	1414.2	1738.4	1689.4	High	High	High	High	High	High	High	High	High	High	High	High	High	High	High	High
FALSE	High	Master Protein	Q14839	Chromodomain-helicase-DNA-binding protein 4 OS=Homo sapiens OX=9606 GN=CHD4 PE=1 SV=2	0	476.637	45	72	176	12	1	1912	217.9	5.86	423.78	72	72	20888.4	20990.1	20918.6	20768.8	20663	20743.1	20635.4	20617.2	20146.6	20050.1	19588.5	19665.5	19367.4	19369.1	18768.8	18717.8	High	High	High	High	High	High	High	High	High	High	High	High	High	High	High	High
FALSE	High	Master Protein	Q02952	A-kinase anchor protein 12 OS=Homo sapiens OX=9606 GN=AKAP12 PE=1 SV=4	0	469.994	49	60	105	60	1	1782	191.4	4.41	326.65	60	0	11722.8	11707.3	11539.3	11483.6	11380.1	11389.1	11101.7	11154.5	10798.7	10874.8	10108.3	9997.8	9461.2	9440.3	8609.8	8743	High	High	High	High	High	High	High	High	High	High	High	High	High	High	High	High
FALSE	High	Master Protein	E9PVA8	eIF-2-alpha kinase activator GCN1 OS=Mus musculus OX=10090 GN=Gcn1 PE=1 SV=1	0	469.603	35	85	174	19	1	2671	292.8	7.36	475.06	85	0	1604.1	1587	1664.2	1708.8	1780.3	1763.1	1890.3	1868.9	2103.6	2099.1	2421.9	2369.7	2747.1	2763.5	3269.7	3245.2	High	High	High	High	High	High	High	High	High	High	High	High	High	High	High	High
FALSE	High	Master Protein	P53396	ATP-citrate synthase OS=Homo sapiens OX=9606 GN=ACLY PE=1 SV=3	0	453.06	53	50	219	8	1	1101	120.8	7.33	587.46	50	0	3828.1	3873.9	3873.4	3942.1	3700.1	3861.5	3662	3671.8	3518.8	3676.2	3313.6	3451.7	3080.4	3211.2	2768.5	2898.3	High	High	High	High	High	High	High	High	High	High	High	High	High	High	High	High
FALSE	High	Master Protein	F6ZDS4	Nucleoprotein TPR OS=Mus musculus OX=10090 GN=Tpr PE=1 SV=1	0	450.178	35	78	147	19	1	2431	273.8	5.03	375.42	78	0	1423.1	1448.8	1507.7	1468.6	1609.4	1621.4	1752.7	1766.6	2063.2	2108.8	2567.3	2536	3020.6	3028.4	3735.7	3664.8	High	High	High	High	High	High	High	High	High	High	High	High	High	High	High	High
FALSE	High	Master Protein	Q02880	DNA topoisomerase 2-beta OS=Homo sapiens OX=9606 GN=TOP2B PE=1 SV=3	0	449.318	47	70	159	56	1	1626	183.2	8	405.84	70	15	18120.7	18082.8	17826.9	17827.9	17667.4	17887.6	17416.4	17617.2	17162.6	17003.8	16398.1	16444	15646.1	15672.8	14626.8	14733.5	High	High	High	High	High	High	High	High	High	High	High	High	High	High	High	High
FALSE	High	Master Protein	Q13263	Transcription intermediary factor 1-beta OS=Homo sapiens OX=9606 GN=TRIM28 PE=1 SV=5	0	447.742	61	34	173	10	1	835	88.5	5.77	460.84	34	29	17766	17746.8	17605.9	17622.7	17526	17638.5	17307.3	17380.3	16946.3	16909.2	16256	16281.5	15697.1	15718.4	14757.4	14861.6	High	High	High	High	High	High	High	High	High	High	High	High	High	High	High	High
FALSE	High	Master Protein	P22314	Ubiquitin-like modifier-activating enzyme 1 OS=Homo sapiens OX=9606 GN=UBA1 PE=1 SV=3	0	447.726	52	45	253	15	1	1058	117.8	5.76	755.17	45	34	27099.4	26943.8	26620.1	26685.2	26549.7	26485.7	26282.6	26318.6	25797.6	25801.5	24895.4	24976.4	23916.1	24131.2	22553.6	22995.3	High	High	High	High	High	High	High	High	High	High	High	High	High	High	High	High
FALSE	High	Master Protein	P63038	60 kDa heat shock protein, mitochondrial OS=Mus musculus OX=10090 GN=Hspd1 PE=1 SV=1	0	446.232	75	38	365	8	1	573	60.9	6.18	1066.24	38	0	2742.6	2773.3	3148	3212.8	3698.1	3710.5	4338.1	4251.5	5587.9	5680.7	7668.7	7547.3	9818	9808.6	12764.6	12643.2	High	High	High	High	High	High	High	High	High	High	High	High	High	High	High	High
FALSE	High	Master Protein	P48643	T-complex protein 1 subunit epsilon OS=Homo sapiens OX=9606 GN=CCT5 PE=1 SV=1	0	444.444	64	36	236	16	1	541	59.6	5.66	601.24	36	27	25121	25213.1	24982.2	24885.1	24513.5	24418.9	24425.9	24424.5	23684.9	23629.6	22831	22880.1	21644.4	21847.7	20222.3	20319.8	High	High	High	High	High	High	High	High	High	High	High	High	High	High	High	High
FALSE	High	Master Protein	Q6PDQ2	Chromodomain-helicase-DNA-binding protein 4 OS=Mus musculus OX=10090 GN=Chd4 PE=1 SV=1	0	443.902	43	67	164	7	1	1915	217.6	5.81	386.79	67	0	858.4	866.9	965.8	957.7	1030.4	1041.3	1110.9	1131.5	1316.4	1307.1	1649.6	1637.9	1973.1	1966.5	2488.8	2410.9	High	High	High	High	High	High	High	High	High	High	High	High	High	High	High	High
FALSE	High	Master Protein	Q92598	Heat shock protein 105 kDa OS=Homo sapiens OX=9606 GN=HSPH1 PE=1 SV=1	0	443.845	62	47	183	17	1	858	96.8	5.39	523.13	47	31	20942.9	21089.4	20925.8	20850.4	20580.2	20728.6	20451.1	20440.5	19979	19924.2	19207.9	19386.2	18466	18435.4	17397.2	17636.9	High	High	High	High	High	High	High	High	High	High	High	High	High	High	High	High
FALSE	High	Master Protein	P15924	Desmoplakin OS=Homo sapiens OX=9606 GN=DSP PE=1 SV=3	0	443.106	35	92	155	37	1	2871	331.6	6.81	374.01	92	52	17186.4	17256.1	17233.8	17231.1	16983.5	16933.8	16682.2	16713.8	16150.7	16234.8	15267	15295.6	14503.4	14441.9	13121.2	13303	High	High	High	High	High	High	High	High	High	High	High	High	High	High	High	High
FALSE	High	Master Protein	P78371	T-complex protein 1 subunit beta OS=Homo sapiens OX=9606 GN=CCT2 PE=1 SV=4	0	439.23	66	35	241	11	1	535	57.5	6.46	653.62	35	30	25922.3	25857.7	25549.9	25522	25187.4	25217.5	24901.1	25162	24450.7	24549.9	23817.8	23824.1	22844.7	23093.9	21700.3	22024.5	High	High	High	High	High	High	High	High	High	High	High	High	High	High	High	High
FALSE	High	Master Protein	P11388	DNA topoisomerase 2-alpha OS=Homo sapiens OX=9606 GN=TOP2A PE=1 SV=3	0	439.09	44	66	163	33	1	1531	174.3	8.72	415.07	66	16	13529.1	13500	13394.2	13274.4	13289.6	13236.2	13017.6	13162.4	12587.1	12626.9	12080	12036	11594.2	11418.7	10622.3	10604	High	High	High	High	High	High	High	High	High	High	High	High	High	High	High	High
FALSE	High	Master Protein	Q86UP2	Kinectin OS=Homo sapiens OX=9606 GN=KTN1 PE=1 SV=1	0	435.331	52	67	137	50	1	1357	156.2	5.64	361.03	67	19	17133.8	17049.9	17159.7	17002.9	17042.6	16962.7	16892.5	16694	16419.9	16497.6	16060.2	15949.8	15456.9	15423.6	14497.4	14466.4	High	High	High	High	High	High	High	High	High	High	High	High	High	High	High	High
FALSE	High	Master Protein	Q91V92	ATP-citrate synthase OS=Mus musculus OX=10090 GN=Acly PE=1 SV=1	0	433.768	53	50	206	8	1	1091	119.7	7.44	554.29	50	56	20518	20532.1	20586.1	20678.7	20577.7	20609.2	20591.4	20642.6	20798.1	20702.1	20759	20751.7	20881	20839.1	21084.5	21042.9	High	High	High	High	High	High	High	High	High	High	High	High	High	High	High	High
FALSE	High	Master Protein	P12814	Alpha-actinin-1 OS=Homo sapiens OX=9606 GN=ACTN1 PE=1 SV=2	0	431.703	62	50	200	5	1	892	103	5.41	504.2	50	30	9074.1	9024.8	9252.2	9152.9	9213.9	9247	9486	9450.7	9794.2	9897.8	10333.5	10301.3	10847.9	10805	11565.2	11434.4	High	High	High	High	High	High	High	High	High	High	High	High	High	High	High	High
FALSE	High	Master Protein	Q9UPN3	Microtubule-actin cross-linking factor 1, isoforms 1/2/3/5 OS=Homo sapiens OX=9606 GN=MACF1 PE=1 SV=4	0	431.35	16	101	136	45	1	7388	837.8	5.39	317.2	101	49	13889.4	14135.4	13783.5	14078.9	13867	14138.4	14066.6	14159.9	14052.7	13875.2	13621.5	13666.7	13450.3	13340.8	13058.4	13026.2	High	High	High	High	High	High	High	High	High	High	High	High	High	High	High	High
FALSE	High	Master Protein	Q9CW03	Structural maintenance of chromosomes protein 3 OS=Mus musculus OX=10090 GN=Smc3 PE=1 SV=2	0	431.129	49	61	157	61	1	1217	141.5	7.18	403.76	61	0	20534.1	20496.6	20216	20219.1	20108.9	20079.7	19948.1	19927.7	19495.9	19370.6	18726	18672.3	18108.7	18034.6	17228.2	17288	High	High	High	High	High	High	High	High	High	High	High	High	High	High	High	High
FALSE	High	Master Protein	Q7TPR4	Alpha-actinin-1 OS=Mus musculus OX=10090 GN=Actn1 PE=1 SV=1	0	427.961	62	50	186	6	1	892	103	5.38	492.12	50	0	1221.8	1232.9	1280	1292.3	1367.2	1383.6	1515.4	1459.2	1637.3	1694.5	2032	2027.6	2908.4	2373	2951	2766.5	High	High	High	High	High	High	High	High	High	High	High	High	High	High	High	High
FALSE	High	Master Protein	P14625	Endoplasmin OS=Homo sapiens OX=9606 GN=HSP90B1 PE=1 SV=1	0	427.32	62	51	242	9	1	803	92.4	4.84	685.76	51	45	23982.4	23852	24170.4	24208.3	24700.9	24713.3	25344.8	25154.2	26440.2	26593.1	28754.7	28656.7	30647.6	31153.5	34469.9	34583.9	High	High	High	High	High	High	High	High	High	High	High	High	High	High	High	High
FALSE	High	Master Protein	P49588	Alanine--tRNA ligase, cytoplasmic OS=Homo sapiens OX=9606 GN=AARS1 PE=1 SV=2	0	424.424	48	41	159	18	1	968	106.7	5.53	446.55	41	27	17228.1	17369.9	17414	17317.3	17362.4	17530.6	17430.8	17294.8	17298.7	17343.8	17219	17323.2	17206.4	17103.8	17002	16898.9	High	High	High	High	High	High	High	High	High	High	High	High	High	High	High	High
FALSE	High	Master Protein	Q12906	Interleukin enhancer-binding factor 3 OS=Homo sapiens OX=9606 GN=ILF3 PE=1 SV=3	0	421.512	58	36	195	11	1	894	95.3	8.76	574.73	36	33	21595.3	21533.4	21334.9	21299.8	20893.3	20900.6	20596	20622	19946.1	19928.4	18971.2	18969.2	17909.2	17917.2	16369.4	16476.8	High	High	High	High	High	High	High	High	High	High	High	High	High	High	High	High
FALSE	High	Master Protein	Q04637	Eukaryotic translation initiation factor 4 gamma 1 OS=Homo sapiens OX=9606 GN=EIF4G1 PE=1 SV=4	0	418.855	40	58	202	21	1	1599	175.4	5.33	455.37	58	47	21425.8	21248.3	21113.1	21212	21107.2	21134.3	21098.2	21162.9	20969.3	20907.5	20761.1	20803.8	20617.7	20733.5	20573.8	20565.4	High	High	High	High	High	High	High	High	High	High	High	High	High	High	High	High
FALSE	High	Master Protein	Q14152	Eukaryotic translation initiation factor 3 subunit A OS=Homo sapiens OX=9606 GN=EIF3A PE=1 SV=1	0	410.65	52	84	246	28	1	1382	166.5	6.79	506.97	84	63	22707.3	22675.9	22684.3	22528.4	22549.6	22541.1	22394.3	22346.8	22048.4	22206.9	21712.2	21779.7	21348.6	21267.5	20649.5	20709.8	High	High	High	High	High	High	High	High	High	High	High	High	High	High	High	High
FALSE	High	Master Protein	P19096	Fatty acid synthase OS=Mus musculus OX=10090 GN=Fasn PE=1 SV=2	0	409.039	31	66	161	56	1	2504	272.3	6.58	428.62	66	0	6561.4	6521.3	6995	7123.8	7641.7	7629.5	8590	8410	9728.5	9698.3	11985.8	11798.3	14473.9	14274.4	17737.2	17261.5	High	High	High	High	High	High	High	High	High	High	High	High	High	High	High	High
FALSE	High	Master Protein	Q14683	Structural maintenance of chromosomes protein 1A OS=Homo sapiens OX=9606 GN=SMC1A PE=1 SV=2	0	408.727	56	69	165	69	1	1233	143.1	7.64	420.55	69	0	18140.5	17903.3	17998	17905.8	17805.8	17738	17638.1	17501.6	17112.2	17142.9	16535.8	16663.9	16362.9	16369.6	15614.1	15666.3	High	High	High	High	High	High	High	High	High	High	High	High	High	High	High	High
FALSE	High	Master Protein	P50990	T-complex protein 1 subunit theta OS=Homo sapiens OX=9606 GN=CCT8 PE=1 SV=4	0	407.998	74	36	240	14	1	548	59.6	5.6	657.01	36	28	28126.8	27988.8	27821	27582.2	27652.3	27612.5	27330.3	27550.3	27139	26988.3	26359	26361.4	25823.4	25806.6	25103.3	25115.4	High	High	High	High	High	High	High	High	High	High	High	High	High	High	High	High
FALSE	High	Master Protein	P11586	C-1-tetrahydrofolate synthase, cytoplasmic OS=Homo sapiens OX=9606 GN=MTHFD1 PE=1 SV=4	0	404.404	59	48	188	27	1	935	101.5	7.3	523.03	48	25	22376.7	22533.6	22073.7	21991.2	21906	21832.9	21572.7	21613.3	20893.4	20804.2	19730.3	19953.7	18622.5	18751.5	17233.5	17309.7	High	High	High	High	High	High	High	High	High	High	High	High	High	High	High	High
FALSE	High	Master Protein	P53621	Coatomer subunit alpha OS=Homo sapiens OX=9606 GN=COPA PE=1 SV=2	0	404.073	54	59	146	6	1	1224	138.3	7.66	416.74	59	56	16155.4	16329.2	16169.5	16208.8	16201.7	16185.1	16019.9	16027.6	15792.6	15796.7	15674.2	15539.4	15410.8	15364	14836	14946.7	High	High	High	High	High	High	High	High	High	High	High	High	High	High	High	High
FALSE	High	Master Protein	P60709	Actin, cytoplasmic 1 OS=Homo sapiens OX=9606 GN=ACTB PE=1 SV=1	0	404.015	72	22	781	7	1	375	41.7	5.48	2311.04	22	19	86408.3	85733.6	87319.8	87314	86462	87119.4	86517.6	86797.3	86186.7	87514.5	86486.3	88037.4	87060.2	88658	88848.4	91084.1	High	High	High	High	High	High	High	High	High	High	High	High	High	High	High	High
FALSE	High	Master Protein	Q02053	Ubiquitin-like modifier-activating enzyme 1 OS=Mus musculus OX=10090 GN=Uba1 PE=1 SV=1	0	402.124	52	45	213	15	1	1058	117.7	5.66	634.29	45	0	1612.9	1594.9	1780.9	1816.5	2026.9	2021.9	2319.2	2287.9	2884.8	2935.8	3808.8	3740.6	4694	4696	6097.8	5961.3	High	High	High	High	High	High	High	High	High	High	High	High	High	High	High	High
FALSE	High	Master Protein	Q5UIP0	Telomere-associated protein RIF1 OS=Homo sapiens OX=9606 GN=RIF1 PE=1 SV=2	0	400.096	31	64	115	50	1	2472	274.3	5.52	323.32	64	15	15786	15670.2	15506.5	15532.9	15348.1	15489.5	15263.3	15294.3	14823.9	14836.5	14494.8	14257.3	13709	13575.6	12857.6	12894.6	High	High	High	High	High	High	High	High	High	High	High	High	High	High	High	High
FALSE	High	Master Protein	Q14690	Protein RRP5 homolog OS=Homo sapiens OX=9606 GN=PDCD11 PE=1 SV=3	0	396.279	37	60	129	48	1	1871	208.6	8.87	358.04	60	14	13571.6	13482.2	13320.2	13285.2	13227.2	13201.9	13066.3	13145.8	12631.6	12657.2	12003.7	12098.6	11564.2	11522.8	10811	10862.5	High	High	High	High	High	High	High	High	High	High	High	High	High	High	High	High
FALSE	High	Master Protein	O00410	Importin-5 OS=Homo sapiens OX=9606 GN=IPO5 PE=1 SV=4	0	395.622	50	42	146	8	1	1097	123.6	4.94	377.68	42	45	14397.4	14303.5	14372.8	14364.9	14291.1	14265.8	14142.1	14262.8	14081.8	14062	13655.8	13730.9	13235.1	13298	12786.6	12730.7	High	High	High	High	High	High	High	High	High	High	High	High	High	High	High	High
FALSE	High	Master Protein	O75533	Splicing factor 3B subunit 1 OS=Homo sapiens OX=9606 GN=SF3B1 PE=1 SV=3	0	393.793	46	49	178	49	1	1304	145.7	7.09	451.17	49	0	16482.7	16478.2	16635.9	16443.7	16538.1	16498	16472.7	16396.3	16451.3	16378	16203.3	16167.6	16030.5	15943.4	15752.1	15783	High	High	High	High	High	High	High	High	High	High	High	High	High	High	High	High
FALSE	High	Master Protein	Q9ULT8	E3 ubiquitin-protein ligase HECTD1 OS=Homo sapiens OX=9606 GN=HECTD1 PE=1 SV=3	0	393.054	32	68	113	11	1	2610	289.2	5.35	289.94	68	56	12663.2	12773.9	12615.4	12764.9	12582.5	12694.2	12589.5	12562.4	12556.5	12553	12704.9	12579.2	12518.4	12536.1	12359.4	12382.1	High	High	High	High	High	High	High	High	High	High	High	High	High	High	High	High
FALSE	High	Master Protein	Q61316	Heat shock 70 kDa protein 4 OS=Mus musculus OX=10090 GN=Hspa4 PE=1 SV=1	0	389.889	61	47	163	16	1	841	94.1	5.24	451.96	47	0	1595.7	1628.8	1783.1	1814.4	1979.9	1988.9	2231	2223.7	2715.9	2766.6	3450.1	3381.9	4372.1	4254.3	5386.6	5331.8	High	High	High	High	High	High	High	High	High	High	High	High	High	High	High	High
FALSE	High	Master Protein	P49368	T-complex protein 1 subunit gamma OS=Homo sapiens OX=9606 GN=CCT3 PE=1 SV=4	0	389.641	67	40	211	9	1	545	60.5	6.49	553.98	40	36	23493.8	23575.4	23210.8	23323	23006.7	23159.2	22863	22944.8	22483.2	22370.8	22000.6	22115.8	21557.6	21392.2	20642.6	20685.5	High	High	High	High	High	High	High	High	High	High	High	High	High	High	High	High
FALSE	High	Master Protein	P08113	Endoplasmin OS=Mus musculus OX=10090 GN=Hsp90b1 PE=1 SV=2	0	388.459	60	47	209	5	1	802	92.4	4.82	578	47	0	643.7	649.9	702.3	739	838.6	869.3	1032	1007.4	1347.8	1329.4	1845.5	1794.6	2453.8	2437.3	3263.1	3214.4	High	High	High	High	High	High	High	High	High	High	High	High	High	High	High	High
FALSE	High	Master Protein	P16615	Sarcoplasmic/endoplasmic reticulum calcium ATPase 2 OS=Homo sapiens OX=9606 GN=ATP2A2 PE=1 SV=1	0	388.429	44	46	150	9	1	1042	114.7	5.34	400.57	46	45	18932.7	18893.3	18947	18774.8	18883.3	18863.6	18761.2	18821.7	18728.9	18723.2	18590.7	18525.8	18690.2	18562.6	18656.2	18638	High	High	High	High	High	High	High	High	High	High	High	High	High	High	High	High
FALSE	High	Master Protein	P10126	Elongation factor 1-alpha 1 OS=Mus musculus OX=10090 GN=Eef1a1 PE=1 SV=3	0	388.203	69	25	426	2	1	462	50.1	9.01	1168.39	25	0	933	980.5	1123.1	1192.8	1346.4	1350.7	1630.8	1576.1	2091	2187.9	2876.3	2880.2	3716.8	3659.8	4990.7	5002.6	High	High	High	High	High	High	High	High	High	High	High	High	High	High	High	High
FALSE	High	Master Protein	Q9Y520	Protein PRRC2C OS=Homo sapiens OX=9606 GN=PRRC2C PE=1 SV=4	0	388.06	31	69	133	52	1	2896	316.7	9.13	325.96	69	19	13640.3	13591.2	13551	13494.7	13407	13325.3	13298.2	13219.1	12861.6	12762.5	12360.1	12281.5	11841	11721	10972.8	10981.1	High	High	High	High	High	High	High	High	High	High	High	High	High	High	High	High
FALSE	High	Master Protein	P68104	Elongation factor 1-alpha 1 OS=Homo sapiens OX=9606 GN=EEF1A1 PE=1 SV=1	0	387.459	69	26	463	3	1	462	50.1	9.01	1281.37	26	32	41607.7	42027.6	42354.2	42632.6	42140	42739.8	42577.8	42749.1	43230.9	43138	43708.3	43879	44214.3	44294.6	45506.2	45529.5	High	High	High	High	High	High	High	High	High	High	High	High	High	High	High	High
FALSE	High	Master Protein	Q69ZN7	Myoferlin OS=Mus musculus OX=10090 GN=Myof PE=1 SV=2	0	386.798	45	78	122	77	1	2048	233.2	6.16	307.37	78	1	7388.3	7421.4	8067.8	8201	8947.6	8862.8	9940.7	9810.8	11919.5	11951.8	15215.5	14937.8	18567.3	18481.9	23264.9	22734.4	High	High	High	High	High	High	High	High	High	High	High	High	High	High	High	High
FALSE	High	Master Protein	P50991	T-complex protein 1 subunit delta OS=Homo sapiens OX=9606 GN=CCT4 PE=1 SV=4	0	386.267	75	35	208	8	1	539	57.9	7.83	567.1	35	35	20361.4	20438.7	20355.5	20192.4	20043	20043.6	19992.6	20038.4	19672.6	19652.5	19091.3	19237.4	18568.8	18662.7	17755.1	17962.8	High	High	High	High	High	High	High	High	High	High	High	High	High	High	High	High
FALSE	High	Master Protein	P27816	Microtubule-associated protein 4 OS=Homo sapiens OX=9606 GN=MAP4 PE=1 SV=3	0	383.497	52	49	164	43	1	1152	120.9	5.43	397.39	49	6	20398.8	20306.9	20045.7	19933.8	20040.9	19793.6	19659	19648.2	19100.4	19003	17938	18146.5	17296	17171.1	15873	16017.5	High	High	High	High	High	High	High	High	High	High	High	High	High	High	High	High
FALSE	High	Master Protein	Q14789	Golgin subfamily B member 1 OS=Homo sapiens OX=9606 GN=GOLGB1 PE=1 SV=2	0	383.345	29	88	127	87	1	3259	375.8	5	305.02	88	1	13755.9	13814.4	13714.6	13727.7	13735.1	13564.3	13486.8	13412.5	13164.8	13243.6	12685.3	12797	12314.2	12330.1	11746.3	11669	High	High	High	High	High	High	High	High	High	High	High	High	High	High	High	High
FALSE	High	Master Protein	P41252	Isoleucine--tRNA ligase, cytoplasmic OS=Homo sapiens OX=9606 GN=IARS1 PE=1 SV=2	0	382.458	43	52	153	35	1	1262	144.4	6.15	426.96	52	17	17632	17556.1	17408	17450.4	17235.1	17295.1	17003.6	17115.8	16583.9	16476.2	15838.4	15794.8	15029.3	14929.3	13908.4	13924.1	High	High	High	High	High	High	High	High	High	High	High	High	High	High	High	High
FALSE	High	Master Protein	O95757	Heat shock 70 kDa protein 4L OS=Homo sapiens OX=9606 GN=HSPA4L PE=1 SV=3	0	382.007	56	39	145	19	1	839	94.5	5.88	403.14	39	19	12361.6	12242.2	12111.5	12118.8	12046.1	12078.7	11855.8	11840.8	11503	11400.6	10879	10878.5	10404.6	10253.8	9420	9380.8	High	High	High	High	High	High	High	High	High	High	High	High	High	High	High	High
FALSE	High	Master Protein	P49321	Nuclear autoantigenic sperm protein OS=Homo sapiens OX=9606 GN=NASP PE=1 SV=2	0	381.028	67	42	145	31	1	788	85.2	4.3	388.06	42	12	14069.7	13949.8	13714.8	13699.2	13696.9	13584.8	13403.6	13468.9	12903	12862.9	12116.5	12049.5	11587	11563.2	10556.4	10583.7	High	High	High	High	High	High	High	High	High	High	High	High	High	High	High	High
FALSE	High	Master Protein	P33176	Kinesin-1 heavy chain OS=Homo sapiens OX=9606 GN=KIF5B PE=1 SV=1	0	380.282	59	53	131	7	1	963	109.6	6.51	308.72	53	51	11725.1	11677.1	11696.8	11652.6	11801.6	11751.1	11834.7	11723.4	11880.9	11668	11752.1	11887	11896.2	11761.1	12017.8	11847.7	High	High	High	High	High	High	High	High	High	High	High	High	High	High	High	High
FALSE	High	Master Protein	Q92945	Far upstream element-binding protein 2 OS=Homo sapiens OX=9606 GN=KHSRP PE=1 SV=4	0	379.787	74	40	171	11	1	711	73.1	7.3	468.13	40	35	17542.3	17583.2	17767	17699.3	17636.7	17587.9	17621.6	17606.6	17323	17330.5	17412.7	17540.3	16824.9	16833.6	16125.2	16065.7	High	High	High	High	High	High	High	High	High	High	High	High	High	High	High	High
FALSE	High	Master Protein	Q9D0E1	Heterogeneous nuclear ribonucleoprotein M OS=Mus musculus OX=10090 GN=Hnrnpm PE=1 SV=3	0	376.516	64	44	273	8	1	729	77.6	8.63	572.67	44	0	1258.7	1202.9	1363.7	1372.2	1485.6	1489.2	1672.7	1624.4	1989.3	1978.6	2434	2393.7	2970.7	2977.6	3759.8	3694.2	High	High	High	High	High	High	High	High	High	High	High	High	High	High	High	High
FALSE	High	Master Protein	P13797	Plastin-3 OS=Homo sapiens OX=9606 GN=PLS3 PE=1 SV=4	0	375.3	57	37	200	28	1	630	70.8	5.6	566.17	37	10	29288.7	29217.7	28867.6	28940.5	28509	28633.2	28084.8	28061.6	27167.7	27065.4	25242.3	25744.1	23987.3	24078.3	21827.4	22158.1	High	High	High	High	High	High	High	High	High	High	High	High	High	High	High	High
FALSE	High	Master Protein	P46821	Microtubule-associated protein 1B OS=Homo sapiens OX=9606 GN=MAP1B PE=1 SV=2	0	374.942	34	56	106	38	1	2468	270.5	4.81	309.17	56	21	12501.2	12404.4	12449.4	12521.5	12356.9	12489.7	12334.2	12490.1	12461.8	12350.2	12341.5	12416.4	12161.5	12245	12181.4	12384.8	High	High	High	High	High	High	High	High	High	High	High	High	High	High	High	High
FALSE	High	Master Protein	Q9NTJ3	Structural maintenance of chromosomes protein 4 OS=Homo sapiens OX=9606 GN=SMC4 PE=1 SV=2	0	374.527	46	59	133	37	1	1288	147.1	6.79	364.09	59	22	14897	14983.6	14932.5	14785.4	14540.7	14737.7	14499.5	14700	14260.8	14186.2	13622.4	13653.9	13164.5	12953.3	12171	12154.9	High	High	High	High	High	High	High	High	High	High	High	High	High	High	High	High
FALSE	High	Master Protein	Q9NR30	Nucleolar RNA helicase 2 OS=Homo sapiens OX=9606 GN=DDX21 PE=1 SV=5	0	374.22	59	45	160	26	1	783	87.3	9.28	454.6	45	19	16751.8	16801.1	16538.6	16611.9	16507.8	16608.4	16467.5	16384.8	16026.5	15997.7	15300.6	15373.1	14792.2	14769.3	14004	13938.7	High	High	High	High	High	High	High	High	High	High	High	High	High	High	High	High
FALSE	High	Master Protein	Q61699	Heat shock protein 105 kDa OS=Mus musculus OX=10090 GN=Hsph1 PE=1 SV=2	0	373.332	59	42	145	14	1	858	96.3	5.53	411.31	42	0	1270.2	1272.6	1408.5	1447.1	1592.2	1562.3	1766.3	1747	2100.4	2128.5	2762.1	2717.5	3396	3413	4358.6	4201.4	High	High	High	High	High	High	High	High	High	High	High	High	High	High	High	High
FALSE	High	Master Protein	P49736	DNA replication licensing factor MCM2 OS=Homo sapiens OX=9606 GN=MCM2 PE=1 SV=4	0	372.195	56	41	150	12	1	904	101.8	5.52	435.97	41	34	17723.9	17743.2	17753.6	17872.3	17574.4	17733.1	17647.1	17506	17425	17423.1	17200.1	17357.8	16860.2	16947.6	16735.2	16594.8	High	High	High	High	High	High	High	High	High	High	High	High	High	High	High	High
FALSE	High	Master Protein	Q15393	Splicing factor 3B subunit 3 OS=Homo sapiens OX=9606 GN=SF3B3 PE=1 SV=4	0	372.154	44	45	162	45	1	1217	135.5	5.26	434.11	45	0	14861	14931.2	14649.4	14799.6	14630.5	14614.1	14738.8	14660.8	14692.4	14726.6	14641	14654.2	14306.6	14434.2	14177	14093.6	High	High	High	High	High	High	High	High	High	High	High	High	High	High	High	High
FALSE	High	Master Protein	Q00341	Vigilin OS=Homo sapiens OX=9606 GN=HDLBP PE=1 SV=2	0	369.025	49	53	152	8	1	1268	141.4	6.87	449.71	53	47	14004.9	14084.9	13959	13986.8	13977.5	13990	13988.7	14031.5	14074.6	13975.9	14105.8	13934.5	14138.6	14152.4	14277.6	14035.8	High	High	High	High	High	High	High	High	High	High	High	High	High	High	High	High
FALSE	High	Master Protein	P23246	Splicing factor, proline- and glutamine-rich OS=Homo sapiens OX=9606 GN=SFPQ PE=1 SV=2	0	368.382	51	35	234	7	1	707	76.1	9.44	510.79	35	36	17653.9	17546	17562.3	17493.2	17430.1	17365.7	17166.1	17193.4	16858.6	16885.1	16342	16390.8	15906.3	15766.8	15027.6	15060.5	High	High	High	High	High	High	High	High	High	High	High	High	High	High	High	High
FALSE	High	Master Protein	Q8BKC5	Importin-5 OS=Mus musculus OX=10090 GN=Ipo5 PE=1 SV=3	0	368.282	47	39	131	5	1	1097	123.5	4.93	343.29	39	0	485.4	488.2	519.9	504.3	571.3	579.6	649.6	659.6	793.1	813.8	988.9	1000	1193.2	1210.1	1558.5	1548	High	High	High	High	High	High	High	High	High	High	High	High	High	High	High	High
FALSE	High	Master Protein	A2AGT5	Cytoskeleton-associated protein 5 OS=Mus musculus OX=10090 GN=Ckap5 PE=1 SV=1	0	367.766	34	60	130	11	1	2032	225.5	7.96	325.82	60	0	941.8	825.3	857.5	885.9	906.9	941.2	994.6	1007.4	1144.5	1175.8	1422	1405.4	1644.2	1642.6	1980.7	1999.8	High	High	High	High	High	High	High	High	High	High	High	High	High	High	High	High
FALSE	High	Master Protein	P12277	Creatine kinase B-type OS=Homo sapiens OX=9606 GN=CKB PE=1 SV=1	0	367.068	81	22	219	21	1	381	42.6	5.59	738.4	22	1	22629.6	22597.1	22276.9	22362.6	21825.1	22107.7	21449	21611.8	20864.3	20980.8	19805.7	19603.8	17826.2	18155.8	15852	16054.8	High	High	High	High	High	High	High	High	High	High	High	High	High	High	High	High
FALSE	High	Master Protein	P22102	Trifunctional purine biosynthetic protein adenosine-3 OS=Homo sapiens OX=9606 GN=GART PE=1 SV=1	0	365.822	51	43	139	31	1	1010	107.7	6.7	372.26	43	13	14147.9	14236.6	14144.3	14188.5	14000.4	14034.2	13855.7	13798.4	13498.1	13354.2	13083.4	13023.5	12340	12400.7	11469.4	11509.1	High	High	High	High	High	High	High	High	High	High	High	High	High	High	High	High
FALSE	High	Master Protein	Q8CIE6	Coatomer subunit alpha OS=Mus musculus OX=10090 GN=Copa PE=1 SV=2	0	365.258	51	56	134	3	1	1224	138.3	7.65	374.58	56	0	133.7	129.9	155.5	173.7	209.9	202	259.5	252.6	345.4	366.4	518.8	530.6	680.2	673.1	914.3	912.3	High	High	High	High	High	High	High	High	High	High	High	High	High	High	High	High
FALSE	High	Master Protein	Q5T4S7	E3 ubiquitin-protein ligase UBR4 OS=Homo sapiens OX=9606 GN=UBR4 PE=1 SV=1	0	364.47	20	87	125	20	1	5183	573.5	6.04	285.38	87	55	12302.8	12359.4	12243.2	12226.9	12297	12201.4	12202.2	12246.7	12199.2	12182.2	12204.2	12150.9	12355.7	12078.8	12388.3	12329.5	High	High	High	High	High	High	High	High	High	High	High	High	High	High	High	High
FALSE	High	Master Protein	Q13085	Acetyl-CoA carboxylase 1 OS=Homo sapiens OX=9606 GN=ACACA PE=1 SV=2	0	364.214	32	62	120	14	1	2346	265.4	6.37	329.08	62	48	11922.1	11977.4	12034	12081.9	12096.6	12157.4	12342.6	12212.8	12587.5	12519.5	12828.9	12909.1	13194.7	13259.2	13588.7	13613.9	High	High	High	High	High	High	High	High	High	High	High	High	High	High	High	High
FALSE	High	Master Protein	Q99832	T-complex protein 1 subunit eta OS=Homo sapiens OX=9606 GN=CCT7 PE=1 SV=2	0	362.441	60	27	175	5	1	543	59.3	7.65	519.83	27	26	17985.9	18140.1	17697.5	17768.6	17669.6	17706.8	17566.9	17719.7	17426.5	17247.5	16928.5	16987.1	16655.9	16631.7	16254.6	16340.2	High	High	High	High	High	High	High	High	High	High	High	High	High	High	High	High
FALSE	High	Master Protein	P11021	Endoplasmic reticulum chaperone BiP OS=Homo sapiens OX=9606 GN=HSPA5 PE=1 SV=2	0	361.16	56	40	267	2	1	654	72.3	5.16	693.41	40	41	21356.3	21273.1	21657.4	21623	21702.4	21647.9	21838.6	21866.6	22332.3	22660.4	23297.4	23235	23926.1	24113.2	25240	25113.6	High	High	High	High	High	High	High	High	High	High	High	High	High	High	High	High
FALSE	High	Master Protein	Q61768	Kinesin-1 heavy chain OS=Mus musculus OX=10090 GN=Kif5b PE=1 SV=3	0	360.034	55	50	125	4	1	963	109.5	6.44	296.27	50	0	203.8	211.9	229.9	234	264.8	262.9	299.2	282.7	354.8	363.4	490.8	450.5	568.8	582.8	759.3	748.2	High	High	High	High	High	High	High	High	High	High	High	High	High	High	High	High
FALSE	High	Master Protein	Q8BGQ7	Alanine--tRNA ligase, cytoplasmic OS=Mus musculus OX=10090 GN=Aars1 PE=1 SV=1	0	358.019	49	39	125	16	1	968	106.8	5.67	344.46	39	0	1709.1	1746.3	2000	2019.4	2365.3	2381.7	2827.9	2693.3	3587.8	3662.2	4981.2	4886.2	6417.6	6408.9	8429.3	8485.8	High	High	High	High	High	High	High	High	High	High	High	High	High	High	High	High
FALSE	High	Master Protein	Q16531	DNA damage-binding protein 1 OS=Homo sapiens OX=9606 GN=DDB1 PE=1 SV=1	0	357.871	51	48	153	3	1	1140	126.9	5.26	418.56	48	51	15457.2	15406.4	15367.6	15259.7	15331.5	15426.9	15377.5	15456.7	15406.8	15289.9	15372.9	15220.8	15323.9	15312.2	15290.8	15283.9	High	High	High	High	High	High	High	High	High	High	High	High	High	High	High	High
FALSE	High	Master Protein	P05023	Sodium/potassium-transporting ATPase subunit alpha-1 OS=Homo sapiens OX=9606 GN=ATP1A1 PE=1 SV=1	0	357.578	45	43	138	10	1	1023	112.8	5.49	414.06	43	37	16623.7	16538.6	16571.9	16304.2	16413.6	16406.1	16175.8	16159.8	15712.8	15651.1	14810	14916.8	14298	14191.8	13297.6	13289.1	High	High	High	High	High	High	High	High	High	High	High	High	High	High	High	High
FALSE	High	Master Protein	Q00839	Heterogeneous nuclear ribonucleoprotein U OS=Homo sapiens OX=9606 GN=HNRNPU PE=1 SV=6	0	357.366	42	35	284	6	1	825	90.5	6	722.66	35	34	29577.5	29440.5	29113.2	29166.3	28954.4	28924.8	28666.7	28860.7	27900.8	27770.3	26989.6	26628.9	25604.9	25646.7	23895.8	24065	High	High	High	High	High	High	High	High	High	High	High	High	High	High	High	High
FALSE	High	Master Protein	P80318	T-complex protein 1 subunit gamma OS=Mus musculus OX=10090 GN=Cct3 PE=1 SV=1	0	355.222	68	39	190	8	1	545	60.6	6.7	489.05	39	0	1066.3	1072.6	1137.9	1168.7	1264.7	1234.8	1354	1370.8	1681.2	1637.7	2068.2	2022.9	2491.7	2475	3136.9	3067.4	High	High	High	High	High	High	High	High	High	High	High	High	High	High	High	High
FALSE	High	Master Protein	P00558	Phosphoglycerate kinase 1 OS=Homo sapiens OX=9606 GN=PGK1 PE=1 SV=3	0	355.163	73	29	223	10	1	417	44.6	8.1	579.64	29	25	32096.2	31764.5	31572.5	31552.2	31003.4	31304.1	30736.4	30899.1	30308.2	30703.3	29586.2	30238.2	28883	29647	27956.8	28813.7	High	High	High	High	High	High	High	High	High	High	High	High	High	High	High	High
FALSE	High	Master Protein	P23116	Eukaryotic translation initiation factor 3 subunit A OS=Mus musculus OX=10090 GN=Eif3a PE=1 SV=5	0	352.879	46	72	208	16	1	1344	161.8	6.77	435.34	72	0	1288.7	1242.2	1428.8	1421.3	1582.4	1575.6	1823.2	1724	2253.1	2179.5	2891.5	2862.2	3642.3	3597.9	4676.3	4582.6	High	High	High	High	High	High	High	High	High	High	High	High	High	High	High	High
FALSE	High	Master Protein	Q9P2E9	Ribosome-binding protein 1 OS=Homo sapiens OX=9606 GN=RRBP1 PE=1 SV=5	0	351.536	45	55	114	40	1	1410	152.4	8.6	315.71	55	15	12231.9	12128.9	12055.3	11987.8	12150.9	11985.4	11928.2	11861.3	11585.4	11609	11190.8	11106.7	10879.3	10723	10154.8	10137.6	High	High	High	High	High	High	High	High	High	High	High	High	High	High	High	High
FALSE	High	Master Protein	O55143	Sarcoplasmic/endoplasmic reticulum calcium ATPase 2 OS=Mus musculus OX=10090 GN=Atp2a2 PE=1 SV=2	0	351.422	45	45	134	8	1	1044	114.8	5.34	365.84	45	0	691.4	702.9	792.5	800.4	861.9	873.7	981.2	982.9	1202.9	1190.3	1502.6	1523.7	1921	1893.6	2438.1	2408.6	High	High	High	High	High	High	High	High	High	High	High	High	High	High	High	High
FALSE	High	Master Protein	P78347	General transcription factor II-I OS=Homo sapiens OX=9606 GN=GTF2I PE=1 SV=2	0	351.326	47	42	115	42	1	998	112.3	6.39	326.85	42	0	13216.9	13037.5	12935	12780.3	12888.6	12932.8	12599.3	12750.5	12250.8	12173.6	11778.6	11810.3	11161.9	11249.8	10371.2	10409.5	High	High	High	High	High	High	High	High	High	High	High	High	High	High	High	High
FALSE	High	Master Protein	P20152	Vimentin OS=Mus musculus OX=10090 GN=Vim PE=1 SV=3	0	349.761	80	39	280	7	1	466	53.7	5.12	779.98	39	0	1885.8	1889.8	2066.1	2094	2291.2	2301.9	2558.4	2607.3	3185.1	3200.7	4112.1	4061.9	5047.4	4990.7	6425.1	6337.7	High	High	High	High	High	High	High	High	High	High	High	High	High	High	High	High
FALSE	High	Master Protein	Q3U1J4	DNA damage-binding protein 1 OS=Mus musculus OX=10090 GN=Ddb1 PE=1 SV=2	0	349.198	50	46	148	1	1	1140	126.8	5.26	404.96	46	0	163.7	165.5	184.5	188.4	207.1	203.9	242.7	216.5	287.4	269.1	361.7	369	460.5	428	591.9	557.2	High	High	High	High	High	High	High	High	High	High	High	High	High	High	High	High
FALSE	High	Master Protein	P20029	Endoplasmic reticulum chaperone BiP OS=Mus musculus OX=10090 GN=Hspa5 PE=1 SV=3	0	348.651	53	39	261	1	1	655	72.4	5.16	662.69	39	0	435.5	434.5	480	474.6	526.2	532.3	578.6	577.6	665.3	661.7	862.8	854	1031	1026	1323.2	1274.8	High	High	High	High	High	High	High	High	High	High	High	High	High	High	High	High
FALSE	High	Master Protein	Q8VDJ3	Vigilin OS=Mus musculus OX=10090 GN=Hdlbp PE=1 SV=1	0	348.441	47	51	143	6	1	1268	141.7	6.87	415.18	51	0	283.8	310.6	356.6	380.7	451	447.3	548.9	558.2	773.2	805.9	1110.6	1067.3	1509.1	1514.1	2069.3	1978.4	High	High	High	High	High	High	High	High	High	High	High	High	High	High	High	High
FALSE	High	Master Protein	P80315	T-complex protein 1 subunit delta OS=Mus musculus OX=10090 GN=Cct4 PE=1 SV=3	0	348.419	74	33	189	6	1	539	58	8.02	513.09	33	0	419.4	413.4	470.3	464.5	557.2	552	646.2	635.3	833.9	852.4	1119.8	1124.8	1448.5	1417.6	1880.5	1802.3	High	High	High	High	High	High	High	High	High	High	High	High	High	High	High	High
FALSE	High	Master Protein	P68371	Tubulin beta-4B chain OS=Homo sapiens OX=9606 GN=TUBB4B PE=1 SV=1	0	348.017	73	25	423	1	1	445	49.8	4.89	1069.61	25	34	42408.2	42452	42480.3	42531.2	42031.7	42522.5	42250	42502.5	42595	42847.8	42589.1	43132.8	42543.4	43171.2	43184.8	44014.3	High	High	High	High	High	High	High	High	High	High	High	High	High	High	High	High
FALSE	High	Master Protein	Q9ERU9	E3 SUMO-protein ligase RanBP2 OS=Mus musculus OX=10090 GN=Ranbp2 PE=1 SV=2	0	348.01	29	75	124	39	1	3053	340.9	6.18	307.67	75	2	4454.7	4462.5	4768.5	4793	5058	5092.7	5291.3	5410.3	6101	6070.5	7271.5	7231.3	8386.8	8402.9	10142.5	9846.4	High	High	High	High	High	High	High	High	High	High	High	High	High	High	High	High
FALSE	High	Master Protein	Q9UQ35	Serine/arginine repetitive matrix protein 2 OS=Homo sapiens OX=9606 GN=SRRM2 PE=1 SV=2	0	347.12	29	62	116	46	1	2752	299.4	12.06	310.1	62	17	10340	10295.4	10295.6	10236	10169.8	10210.8	10018.6	10087.1	9753.6	9791.7	9494.9	9472.3	9092.7	8999.6	8537.3	8514.8	High	High	High	High	High	High	High	High	High	High	High	High	High	High	High	High
FALSE	High	Master Protein	P11103	Poly [ADP-ribose] polymerase 1 OS=Mus musculus OX=10090 GN=Parp1 PE=1 SV=3	0	346.722	39	41	231	12	1	1013	113	8.95	593.99	41	0	992.1	1031.6	1079	1153.9	1247.6	1196.6	1373.4	1347.2	1616.5	1644.4	2063.2	2023.7	2533.4	2528.8	3167.5	3095.9	High	High	High	High	High	High	High	High	High	High	High	High	High	High	High	High
FALSE	High	Master Protein	Q6NZJ6	Eukaryotic translation initiation factor 4 gamma 1 OS=Mus musculus OX=10090 GN=Eif4g1 PE=1 SV=1	0	346.384	33	53	169	16	1	1600	176	5.4	377.29	53	0	892.1	892.7	1017.9	1079.3	1204	1184.4	1370	1359.7	1768.9	1744.4	2316.1	2251.3	2963.1	2954.7	3748.8	3716.8	High	High	High	High	High	High	High	High	High	High	High	High	High	High	High	High
FALSE	High	Master Protein	P13667	Protein disulfide-isomerase A4 OS=Homo sapiens OX=9606 GN=PDIA4 PE=1 SV=2	0	346.007	58	35	154	21	1	645	72.9	5.07	413.09	35	16	17024.4	16846.3	16889.3	16907.9	16764.4	16709.9	16661.6	16692.5	16295.8	16411.7	15874.9	16042	15238.5	15328.7	14660.7	14646.2	High	High	High	High	High	High	High	High	High	High	High	High	High	High	High	High
FALSE	High	Master Protein	P80314	T-complex protein 1 subunit beta OS=Mus musculus OX=10090 GN=Cct2 PE=1 SV=4	0	345.361	59	30	155	6	1	535	57.4	6.4	469.52	30	0	1773.8	1798.7	1934.3	1943.9	2102.4	2140.5	2310.8	2260.8	2725	2685.8	3357.1	3332.6	4148.7	4023.1	5088.5	4883.9	High	High	High	High	High	High	High	High	High	High	High	High	High	High	High	High
FALSE	High	Master Protein	P08670	Vimentin OS=Homo sapiens OX=9606 GN=VIM PE=1 SV=4	0	343.869	80	40	284	8	1	466	53.6	5.12	780.04	40	37	28103.8	28187.7	29242.8	29164.8	30363.5	30567.5	32195	31894.1	35335.3	35665.1	41312	41250	46385.5	47057.8	55706.3	56167.8	High	High	High	High	High	High	High	High	High	High	High	High	High	High	High	High
FALSE	High	Master Protein	P06733	Alpha-enolase OS=Homo sapiens OX=9606 GN=ENO1 PE=1 SV=2	0	343.543	71	24	459	10	1	434	47.1	7.39	1375.64	24	15	54053.6	54055.3	53909.8	53894.1	53300	53766.7	52685.6	53228.3	52515.2	52554.3	51749.5	51991.7	50722.2	50695.1	49052.5	49505.2	High	High	High	High	High	High	High	High	High	High	High	High	High	High	High	High
FALSE	High	Master Protein	Q15029	116 kDa U5 small nuclear ribonucleoprotein component OS=Homo sapiens OX=9606 GN=EFTUD2 PE=1 SV=1	0	342.361	61	48	129	47	1	972	109.4	5	362.99	48	0	12748.1	13020.5	12939.9	12925.4	12889.6	12966.6	12791.8	12761.1	12664.7	12793.8	12425.2	12480.4	12230.3	12306	12004.9	12022.8	High	High	High	High	High	High	High	High	High	High	High	High	High	High	High	High
FALSE	High	Master Protein	Q92900	Regulator of nonsense transcripts 1 OS=Homo sapiens OX=9606 GN=UPF1 PE=1 SV=2	0	341.753	53	48	102	7	1	1129	124.3	6.61	299.44	48	45	10865.6	10861.7	10720.5	10723.4	10743.7	10796.2	10630.8	10655.6	10580.1	10497.6	10348	10352.5	10222.8	10123.6	9915	9901.7	High	High	High	High	High	High	High	High	High	High	High	High	High	High	High	High
FALSE	High	Master Protein	Q7KZF4	Staphylococcal nuclease domain-containing protein 1 OS=Homo sapiens OX=9606 GN=SND1 PE=1 SV=1	0	341.592	52	42	153	11	1	910	101.9	7.17	457.39	42	35	17439.5	17315.9	17119.6	17075.1	17234.2	17138.8	17090	17078	16991.1	16761.3	16544.1	16485.4	16427.9	16325.6	15852.5	15818.9	High	High	High	High	High	High	High	High	High	High	High	High	High	High	High	High
FALSE	High	Master Protein	Q8CGC7	Bifunctional glutamate/proline--tRNA ligase OS=Mus musculus OX=10090 GN=Eprs1 PE=1 SV=4	0	341.151	38	52	135	22	1	1512	170	7.66	313.67	52	0	2656.1	2781.4	2922.1	2948.4	3202.8	3169.6	3530.4	3472.7	4058.3	4174.7	5207	5093.7	6256.3	6223.1	7899.4	7704.2	High	High	High	High	High	High	High	High	High	High	High	High	High	High	High	High
FALSE	High	Master Protein	P04406	Glyceraldehyde-3-phosphate dehydrogenase OS=Homo sapiens OX=9606 GN=GAPDH PE=1 SV=3	0	340.334	76	21	391	13	1	335	36	8.46	1023.61	21	12	40199.7	40130.3	40071.9	40371.3	39904	40110.5	39783.7	39821.8	39212.2	39252.2	38542.2	38674	37183.1	37492.8	36027.6	36172.7	High	High	High	High	High	High	High	High	High	High	High	High	High	High	High	High
FALSE	High	Master Protein	P17987	T-complex protein 1 subunit alpha OS=Homo sapiens OX=9606 GN=TCP1 PE=1 SV=1	0	340.042	65	30	165	8	1	556	60.3	6.11	490.06	30	27	19409.5	19569.9	19311.6	19364.1	19003.9	19210.1	19067.5	19048	18925.2	18989.6	18674.8	18649	18148.4	18146.7	17665.5	17775.8	High	High	High	High	High	High	High	High	High	High	High	High	High	High	High	High
FALSE	High	Master Protein	P20700	Lamin-B1 OS=Homo sapiens OX=9606 GN=LMNB1 PE=1 SV=2	0	339.966	62	41	164	11	1	586	66.4	5.16	436.95	41	32	17283.8	17234.5	17251.7	17134.3	17034.8	17101.5	17020.4	16932.8	16699.2	16594.2	16142.2	16260.4	15769.9	15719.1	15037.1	15030.3	High	High	High	High	High	High	High	High	High	High	High	High	High	High	High	High
FALSE	High	Master Protein	Q5VYK3	Proteasome adapter and scaffold protein ECM29 OS=Homo sapiens OX=9606 GN=ECPAS PE=1 SV=2	0	338.788	34	51	92	14	1	1845	204.2	7.12	264	51	37	10710.3	10890.8	10807.1	10902.3	10877.9	10915.1	10787.6	11032.3	10961.1	11071.2	10956.6	11055.3	11133.6	11076.4	11196.2	11306.5	High	High	High	High	High	High	High	High	High	High	High	High	High	High	High	High
FALSE	High	Master Protein	Q13435	Splicing factor 3B subunit 2 OS=Homo sapiens OX=9606 GN=SF3B2 PE=1 SV=2	0	338.473	46	39	130	39	1	895	100.2	5.67	353.51	39	0	13827.8	13807.4	13831.1	13957.1	13787.7	13809	13691.2	13826.4	13550.7	13563.4	13166.1	13276.6	12986.6	13033.9	12674.3	12565.6	High	High	High	High	High	High	High	High	High	High	High	High	High	High	High	High
FALSE	High	Master Protein	P07437	Tubulin beta chain OS=Homo sapiens OX=9606 GN=TUBB PE=1 SV=2	0	338.01	73	25	481	4	1	444	49.6	4.89	1245.02	25	2	16907.5	16656	16708.9	16615.5	16198.2	16437.6	16214.4	16133.3	16101.9	16374.8	16262.4	16732.6	16009.2	16636.6	16314.7	17083.5	High	High	High	High	High	High	High	High	High	High	High	High	High	High	High	High
FALSE	High	Master Protein	P25205	DNA replication licensing factor MCM3 OS=Homo sapiens OX=9606 GN=MCM3 PE=1 SV=3	0	336.137	59	45	150	17	1	808	90.9	5.77	372.17	45	32	12098.6	12140.4	12004.1	12031.1	11948.6	11950.9	11933.4	11956.7	11828.4	11617.8	11533.4	11413.9	11324.9	11242.2	10848.8	10822.3	High	High	High	High	High	High	High	High	High	High	High	High	High	High	High	High
FALSE	High	Master Protein	O75691	Small subunit processome component 20 homolog OS=Homo sapiens OX=9606 GN=UTP20 PE=1 SV=3	0	336.076	26	63	109	39	1	2785	318.2	7.39	300.53	63	21	12982.7	13009.7	12818.3	12832.6	12870.8	12718.7	12603.3	12715.4	12315.1	12343.7	11822.5	11746.2	11466.6	11465.8	10789.3	10802	High	High	High	High	High	High	High	High	High	High	High	High	High	High	High	High
FALSE	High	Master Protein	O14654	Insulin receptor substrate 4 OS=Homo sapiens OX=9606 GN=IRS4 PE=1 SV=1	0	334.792	46	37	121	37	1	1257	133.7	8.44	352.43	37	0	8976.9	8991.8	8939.1	8872.7	8736.7	8728.2	8662	8679.8	8404.9	8340.2	7998.4	7963.8	7371.9	7411.2	6704.1	6790	High	High	High	High	High	High	High	High	High	High	High	High	High	High	High	High
FALSE	High	Master Protein	Q14203	Dynactin subunit 1 OS=Homo sapiens OX=9606 GN=DCTN1 PE=1 SV=3	0	334.467	46	48	94	11	1	1278	141.6	5.81	252.29	48	41	9740.7	9719	9630.6	9568.2	9595.3	9535.9	9524	9566	9307.7	9337.4	9018.7	9079.8	8836.5	8816	8506.1	8532.1	High	High	High	High	High	High	High	High	High	High	High	High	High	High	High	High
FALSE	High	Master Protein	Q02790	Peptidyl-prolyl cis-trans isomerase FKBP4 OS=Homo sapiens OX=9606 GN=FKBP4 PE=1 SV=3	0	333.999	69	30	189	17	1	459	51.8	5.43	467.42	30	13	22543.5	22728.9	22281.8	22308.3	22146	22040.3	22054.4	21833.3	21275.2	21384.3	20291	20334.3	19393.4	19367.6	18155	17989.6	High	High	High	High	High	High	High	High	High	High	High	High	High	High	High	High
FALSE	High	Master Protein	Q9UIG0	Tyrosine-protein kinase BAZ1B OS=Homo sapiens OX=9606 GN=BAZ1B PE=1 SV=2	0	332.584	42	58	125	29	1	1483	170.8	8.48	295.92	58	30	13109.8	12955.8	12830.4	12884.5	12680.2	12669.2	12511.2	12477.9	12218.6	12140.2	11525.9	11585.8	11023.7	11014.8	10083.9	9993	High	High	High	High	High	High	High	High	High	High	High	High	High	High	High	High
FALSE	High	Master Protein	Q5SWU9	Acetyl-CoA carboxylase 1 OS=Mus musculus OX=10090 GN=Acaca PE=1 SV=1	0	332.284	32	62	116	14	1	2345	265.1	6.39	306.67	62	0	996	1007.9	1088.3	1088	1203.5	1182.1	1332.4	1277.8	1556.7	1592.8	1991.8	1970.6	2374.4	2349.7	3022	2913.3	High	High	High	High	High	High	High	High	High	High	High	High	High	High	High	High
FALSE	High	Master Protein	P42932	T-complex protein 1 subunit theta OS=Mus musculus OX=10090 GN=Cct8 PE=1 SV=3	0	331.965	70	33	189	11	1	548	59.5	5.62	522.42	33	0	1874.4	1871.3	2037.5	2052.6	2304.1	2261.9	2581.9	2588	3213.2	3246.9	3989.6	3937.2	4877.8	4853.9	6129	6061.8	High	High	High	High	High	High	High	High	High	High	High	High	High	High	High	High
FALSE	High	Master Protein	P17182	Alpha-enolase OS=Mus musculus OX=10090 GN=Eno1 PE=1 SV=3	0	331.191	74	24	359	9	1	434	47.1	6.8	1063.74	24	3	3187.1	3231.8	3582.6	3685.1	4293.1	4214.7	5032.3	4934.7	6556.4	6521.3	8871.8	8677.2	11313.4	11339	15049.9	14639.5	High	High	High	High	High	High	High	High	High	High	High	High	High	High	High	High
FALSE	High	Master Protein	P49411	Elongation factor Tu, mitochondrial OS=Homo sapiens OX=9606 GN=TUFM PE=1 SV=2	0	330.007	71	28	140	11	1	452	49.5	7.61	412.62	28	21	15860.8	15982.6	15829.4	15722.2	15694.1	15555.3	15474	15505.1	14946.7	14983	14437.3	14377.4	13849.4	13797.6	12784.2	12884.5	High	High	High	High	High	High	High	High	High	High	High	High	High	High	High	High
FALSE	High	Master Protein	P13010	X-ray repair cross-complementing protein 5 OS=Homo sapiens OX=9606 GN=XRCC5 PE=1 SV=3	0	329.992	50	36	170	32	1	732	82.7	5.81	484.43	36	6	19419.4	19399.4	19008	18990.3	18883.6	18764.9	18514.8	18575.3	17750	17607.6	16574.1	16489	15350.6	15225.8	13584.8	13665.5	High	High	High	High	High	High	High	High	High	High	High	High	High	High	High	High
FALSE	High	Master Protein	P06576	ATP synthase subunit beta, mitochondrial OS=Homo sapiens OX=9606 GN=ATP5F1B PE=1 SV=3	0	326.723	66	23	173	1	1	529	56.5	5.4	537.69	23	28	17593.8	17680.3	17604.8	17732.6	17580.3	17722.5	17613.1	17723.8	17807.7	17888.7	17891.7	18020.7	17779.2	18004.3	18098.3	18160.8	High	High	High	High	High	High	High	High	High	High	High	High	High	High	High	High
FALSE	High	Master Protein	Q14676	Mediator of DNA damage checkpoint protein 1 OS=Homo sapiens OX=9606 GN=MDC1 PE=1 SV=3	0	325.714	44	58	88	58	1	2089	226.5	5.47	257.29	58	0	8849.1	8975.8	8917.2	8962.8	8832.3	8877.7	8701	8877.3	8574	8579.1	8107.8	8227.6	7659.8	7748	7117.3	7133.2	High	High	High	High	High	High	High	High	High	High	High	High	High	High	High	High
FALSE	High	Master Protein	Q9Z1X4	Interleukin enhancer-binding factor 3 OS=Mus musculus OX=10090 GN=Ilf3 PE=1 SV=2	0	324.977	38	29	153	4	1	898	96	8.76	453.86	29	0	90.9	93.4	104.5	97.5	121.9	117.5	136.6	130.7	164.9	181.1	223.5	217.8	270.3	270.4	355.9	369.8	High	High	High	High	High	High	High	High	High	High	High	High	High	High	High	High
FALSE	High	Master Protein	Q9BQG0	Myb-binding protein 1A OS=Homo sapiens OX=9606 GN=MYBBP1A PE=1 SV=2	0	324.718	40	48	128	46	1	1328	148.8	9.28	330.96	48	2	11186	11065.5	10973.6	10978.6	10749.8	10883	10642.7	10656.7	10385.2	10265.6	9743.6	9831.9	9176.2	9125.5	8250.6	8400	High	High	High	High	High	High	High	High	High	High	High	High	High	High	High	High
FALSE	High	Master Protein	P56480	ATP synthase subunit beta, mitochondrial OS=Mus musculus OX=10090 GN=Atp5f1b PE=1 SV=2	0	323.055	66	23	165	1	1	529	56.3	5.34	510.92	23	0	157	162.7	154.6	163.5	174.4	169.8	201.2	181.4	203.9	202.5	224.9	230.7	258.5	247.9	286.7	269.9	High	High	High	High	High	High	High	High	High	High	High	High	High	High	High	High
FALSE	High	Master Protein	P04075	Fructose-bisphosphate aldolase A OS=Homo sapiens OX=9606 GN=ALDOA PE=1 SV=2	0	322.384	83	30	303	7	1	364	39.4	8.09	866.28	30	24	26503.8	26666.9	26500	26531.4	26370.1	26376.5	26330.2	26292.3	26235.8	26075.3	26024.4	25906.3	25416.1	25362.5	25137.7	25030.8	High	High	High	High	High	High	High	High	High	High	High	High	High	High	High	High
FALSE	High	Master Protein	P55265	Double-stranded RNA-specific adenosine deaminase OS=Homo sapiens OX=9606 GN=ADAR PE=1 SV=4	0	321.674	37	38	111	24	1	1226	136	8.65	288.09	38	17	12615.4	12569.8	12456.3	12399.4	12215.8	12209.2	12049.3	12070.4	11761.7	11739.2	11219.8	11148.5	10511.2	10521.3	9613.4	9709.8	High	High	High	High	High	High	High	High	High	High	High	High	High	High	High	High
FALSE	High	Master Protein	O95602	DNA-directed RNA polymerase I subunit RPA1 OS=Homo sapiens OX=9606 GN=POLR1A PE=1 SV=2	0	320.74	40	51	82	32	1	1720	194.7	7.03	232.02	51	17	7337.5	7345.1	7225.3	7290.4	7255.8	7256.4	7188.2	7259.3	7100.8	7103	7020	6913.1	6874.4	6791.1	6645.7	6653.4	High	High	High	High	High	High	High	High	High	High	High	High	High	High	High	High
FALSE	High	Master Protein	Q93008	Probable ubiquitin carboxyl-terminal hydrolase FAF-X OS=Homo sapiens OX=9606 GN=USP9X PE=1 SV=4	0	320.535	26	60	111	12	1	2554	290.3	5.8	277.2	60	47	11241.6	11162	11192.2	11208.3	11206.7	11195.1	11155.3	11153.1	11103.9	11112.4	10949.8	11096.5	10947.3	11004.6	10843.7	10878.5	High	High	High	High	High	High	High	High	High	High	High	High	High	High	High	High
FALSE	High	Master Protein	Q69ZR2	E3 ubiquitin-protein ligase HECTD1 OS=Mus musculus OX=10090 GN=Hectd1 PE=1 SV=2	0	319.322	27	61	98	4	1	2618	289.9	5.41	235.65	61	0	219.1	205.2	240.9	228.2	266.1	272.4	295.8	288.3	350	348.7	468	438.4	563.2	552.5	681.3	683.3	High	High	High	High	High	High	High	High	High	High	High	High	High	High	High	High
FALSE	High	Master Protein	P11717	Cation-independent mannose-6-phosphate receptor OS=Homo sapiens OX=9606 GN=IGF2R PE=1 SV=3	0	318.905	32	60	88	58	1	2491	274.2	5.94	221.28	60	1	10286	10199.3	10083.4	10119.4	9907.5	9919.2	9836	9710.1	9435.9	9271.7	8828.4	8893.9	8355.5	8325.9	7531.8	7610.4	High	High	High	High	High	High	High	High	High	High	High	High	High	High	High	High
FALSE	High	Master Protein	P26358	DNA (cytosine-5)-methyltransferase 1 OS=Homo sapiens OX=9606 GN=DNMT1 PE=1 SV=2	0	318.364	40	57	124	43	1	1616	183.1	7.75	313.07	57	12	14286.6	14486.8	14115.4	14059.2	13972.9	13804	13761.6	13645.7	13286.7	13176.6	12597.8	12650.3	12032.9	11838.3	10875.1	11048.6	High	High	High	High	High	High	High	High	High	High	High	High	High	High	High	High
FALSE	High	Master Protein	Q3U0V1	Far upstream element-binding protein 2 OS=Mus musculus OX=10090 GN=Khsrp PE=1 SV=2	0	318.011	68	37	153	8	1	748	76.7	7.33	386.56	37	0	1100.5	1099.3	1129	1179.9	1210.2	1228.6	1338.9	1322.4	1501.5	1500.4	1780.3	1776.7	2112.8	2098.2	2530	2495.9	High	High	High	High	High	High	High	High	High	High	High	High	High	High	High	High
FALSE	High	Master Protein	P26599	Polypyrimidine tract-binding protein 1 OS=Homo sapiens OX=9606 GN=PTBP1 PE=1 SV=1	0	317.352	68	20	185	12	1	531	57.2	9.17	498.88	20	9	15373.2	15279.1	15251.1	15242.5	15077.4	15183.5	14970.3	15061	14799	14622	14310.5	14345.1	13550.3	13738.6	13030	13061.1	High	High	High	High	High	High	High	High	High	High	High	High	High	High	High	High
FALSE	High	Master Protein	P19338	Nucleolin OS=Homo sapiens OX=9606 GN=NCL PE=1 SV=3	0	317.287	54	44	303	30	1	710	76.6	4.7	749.61	44	16	35235.6	35183.5	34936.9	34841.5	34608.7	34633.7	34399.3	34354.8	33756	33819	33038.1	33097.2	32216.5	32223.5	30626.4	30811	High	High	High	High	High	High	High	High	High	High	High	High	High	High	High	High
FALSE	High	Master Protein	O00267	Transcription elongation factor SPT5 OS=Homo sapiens OX=9606 GN=SUPT5H PE=1 SV=1	0	317.255	47	39	86	7	1	1087	120.9	5.06	250.83	39	35	9121.8	9187.8	9160.3	9134.1	8994.6	9084	9065.1	9032.4	8891.8	8810.6	8731.6	8623.4	8351.9	8355.4	8129.7	8127.9	High	High	High	High	High	High	High	High	High	High	High	High	High	High	High	High
FALSE	High	Master Protein	Q9EPU0	Regulator of nonsense transcripts 1 OS=Mus musculus OX=10090 GN=Upf1 PE=1 SV=2	0	317.094	49	45	90	4	1	1124	123.9	6.61	261.1	45	0	275.4	297.2	293.8	291.3	313.7	329.3	341.8	346.4	380.1	392.9	495.2	468.5	592.4	545.5	693.1	680.8	High	High	High	High	High	High	High	High	High	High	High	High	High	High	High	High
FALSE	High	Master Protein	P53618	Coatomer subunit beta OS=Homo sapiens OX=9606 GN=COPB1 PE=1 SV=3	0	316.735	47	39	105	3	1	953	107.1	6.05	289.96	39	0	1211.3	1226.8	1182.9	1212.2	1171.4	1204.6	1136.6	1161.3	1136.2	1165.5	1089.4	1066.4	1018.6	1038.7	925.5	936.7	High	High	High	High	High	High	High	High	High	High	High	High	High	High	High	High
FALSE	High	Master Protein	P33991	DNA replication licensing factor MCM4 OS=Homo sapiens OX=9606 GN=MCM4 PE=1 SV=5	0	315.485	39	34	108	13	1	863	96.5	6.74	301.59	34	23	12404.7	12270.7	12206.9	12305.8	12147	12108.9	12045.3	12002.5	11886.4	11854.6	11559.2	11514.5	11228	11188.2	10727.1	12141.7	High	High	High	High	High	High	High	High	High	High	High	High	High	High	High	High
FALSE	High	Master Protein	P55196	Afadin OS=Homo sapiens OX=9606 GN=AFDN PE=1 SV=3	0	314.861	39	55	99	22	1	1824	206.7	6.47	246.5	55	31	9871	9882.7	9878.8	9791.1	9928.1	9842.2	9871	9857	9902.2	9758	9707.1	9797.6	9753	9774.3	9689.6	9624.7	High	High	High	High	High	High	High	High	High	High	High	High	High	High	High	High
FALSE	High	Master Protein	Q13428	Treacle protein OS=Homo sapiens OX=9606 GN=TCOF1 PE=1 SV=3	0	314.83	32	49	122	47	1	1488	152	9.04	305.56	49	1	14220.3	14093.3	13804.8	13806.1	13914.9	13713.2	13561.3	13631.7	13143.3	13040.6	12160.3	12114.6	11469.7	11415.8	10325.8	10395.3	High	High	High	High	High	High	High	High	High	High	High	High	High	High	High	High
FALSE	High	Master Protein	P80316	T-complex protein 1 subunit epsilon OS=Mus musculus OX=10090 GN=Cct5 PE=1 SV=1	0	314.826	58	31	151	11	1	541	59.6	6.02	414.25	31	0	1624.1	1664.8	1809.8	1838.1	2077.2	2068.2	2344.9	2338.9	2927.1	2953.2	3822	3803.1	4774.1	4834	6186.4	6184.6	High	High	High	High	High	High	High	High	High	High	High	High	High	High	High	High
FALSE	High	Master Protein	O60506	Heterogeneous nuclear ribonucleoprotein Q OS=Homo sapiens OX=9606 GN=SYNCRIP PE=1 SV=2	0	314.701	54	31	132	1	1	623	69.6	8.59	387.87	31	24	9198.6	9250.4	9023.2	9128.1	9131.6	9110.9	9136.7	9227	9324.2	9266.3	9341.9	9318.8	9457.5	9398.2	9599.7	9523.9	High	High	High	High	High	High	High	High	High	High	High	High	High	High	High	High
FALSE	High	Master Protein	Q14697	Neutral alpha-glucosidase AB OS=Homo sapiens OX=9606 GN=GANAB PE=1 SV=3	0	312.657	47	36	148	23	1	944	106.8	6.14	420.89	36	13	15551.4	15390.8	15250.6	15213.9	15219.5	15129.6	14938	14993.8	14665.5	14531.3	13687.9	13867	13169.9	13019.8	12030.1	12121.7	High	High	High	High	High	High	High	High	High	High	High	High	High	High	High	High
FALSE	High	Master Protein	P09411	Phosphoglycerate kinase 1 OS=Mus musculus OX=10090 GN=Pgk1 PE=1 SV=4	0	312.068	71	26	186	7	1	417	44.5	7.9	473.5	26	0	1302.9	1303.9	1480.7	1471.6	1657.9	1617.5	1860.8	1830.5	2299.1	2323.9	2932.2	2920.8	3664.4	3746.4	4714.6	4647.6	High	High	High	High	High	High	High	High	High	High	High	High	High	High	High	High
FALSE	High	Master Protein	P26640	Valine--tRNA ligase OS=Homo sapiens OX=9606 GN=VARS1 PE=1 SV=4	0	311.066	38	45	128	19	1	1264	140.4	7.59	340.78	45	29	11579	11502.3	11455.3	11606	11720.7	11653.3	11624.5	11680.1	11711.1	11667.7	11715	11650	11860.2	11881	12011.8	11960.1	High	High	High	High	High	High	High	High	High	High	High	High	High	High	High	High
FALSE	High	Master Protein	Q9JIK5	Nucleolar RNA helicase 2 OS=Mus musculus OX=10090 GN=Ddx21 PE=1 SV=3	0	310.327	53	43	120	26	1	851	93.5	9.11	348.23	43	0	2740.8	2796.5	3156.9	3165	3636.2	3744	4345	4184.6	5434.4	5441.9	7165.9	7087.7	9307.9	9152.7	12020	11669.1	High	High	High	High	High	High	High	High	High	High	High	High	High	High	High	High
FALSE	High	Master Protein	Q9P2J5	Leucine--tRNA ligase, cytoplasmic OS=Homo sapiens OX=9606 GN=LARS1 PE=1 SV=2	0	309.032	43	44	137	29	1	1176	134.4	7.3	342.33	44	17	14635.9	14624.2	14585.3	14503.6	14508.6	14472.9	14370.9	14448.2	14222.8	14232.8	13635.8	13631	13234.6	13415.1	12936	12940.7	High	High	High	High	High	High	High	High	High	High	High	High	High	High	High	High
FALSE	High	Master Protein	Q569Z5	Probable ATP-dependent RNA helicase DDX46 OS=Mus musculus OX=10090 GN=Ddx46 PE=1 SV=2	0	308.064	45	44	108	2	1	1032	117.4	9.26	308.46	44	0	315	332.8	317.2	322	328	342.3	342.7	348.4	364.3	362.7	428.4	424.4	477.4	466.8	524.3	524.1	High	High	High	High	High	High	High	High	High	High	High	High	High	High	High	High
FALSE	High	Master Protein	Q92499	ATP-dependent RNA helicase DDX1 OS=Homo sapiens OX=9606 GN=DDX1 PE=1 SV=2	0	307.316	52	35	139	12	1	740	82.4	7.23	364.03	35	26	13680.5	13612.5	13656.8	13577.6	13510.2	13511.3	13328.6	13374.7	13055.5	13098.4	12729.1	12661	12213.5	12175.9	11471.6	11613.1	High	High	High	High	High	High	High	High	High	High	High	High	High	High	High	High
FALSE	High	Master Protein	Q7L014	Probable ATP-dependent RNA helicase DDX46 OS=Homo sapiens OX=9606 GN=DDX46 PE=1 SV=2	0	307.158	46	46	112	4	1	1031	117.3	9.29	314.76	46	43	12607.9	12627.6	12581.8	12499.5	12507.2	12550.9	12459.5	12427.1	12159.4	12358.4	11945.9	12040.4	11605.7	11622.7	11264.7	11302.3	High	High	High	High	High	High	High	High	High	High	High	High	High	High	High	High
FALSE	High	Master Protein	Q12931	Heat shock protein 75 kDa, mitochondrial OS=Homo sapiens OX=9606 GN=TRAP1 PE=1 SV=3	0	306.927	55	33	147	16	1	704	80.1	8.21	440.73	33	19	14585.8	14663.2	14372.8	14543.9	14418.6	14304.3	14195.8	14211	13954.8	14036.1	13420.9	13528.7	12967.1	13006.7	12360.6	12478.8	High	High	High	High	High	High	High	High	High	High	High	High	High	High	High	High
FALSE	High	Master Protein	O43491	Band 4.1-like protein 2 OS=Homo sapiens OX=9606 GN=EPB41L2 PE=1 SV=1	0	306.627	50	48	110	30	1	1005	112.5	5.44	273.67	48	19	11076.1	10989.7	11021	10871.6	11049.3	10862.8	10826.4	10880.8	10743.7	10536.8	10361.4	10385.3	10246.4	10142.7	9702.8	9735.7	High	High	High	High	High	High	High	High	High	High	High	High	High	High	High	High
FALSE	High	Master Protein	P31948	Stress-induced-phosphoprotein 1 OS=Homo sapiens OX=9606 GN=STIP1 PE=1 SV=1	0	305.755	64	45	209	14	1	543	62.6	6.8	436.81	45	38	21969.5	21803.6	21794.6	21855.6	21932.9	21738.8	21673.4	21826.9	21586.2	21593.9	21219.7	21028.9	20890.3	20820.3	20274.3	20307.3	High	High	High	High	High	High	High	High	High	High	High	High	High	High	High	High
FALSE	High	Master Protein	P25206	DNA replication licensing factor MCM3 OS=Mus musculus OX=10090 GN=Mcm3 PE=1 SV=2	0	305.683	54	38	119	10	1	812	91.5	5.55	298.22	38	0	1206.5	1186.2	1289.3	1313.5	1426.5	1440.3	1624.7	1597	1960.1	1935.3	2524.5	2442.8	3034.9	3064	3892.6	3781.6	High	High	High	High	High	High	High	High	High	High	High	High	High	High	High	High
FALSE	High	Master Protein	Q9JIF7	Coatomer subunit beta OS=Mus musculus OX=10090 GN=Copb1 PE=1 SV=1	0	305.492	46	39	99	3	1	953	107	6	274.87	39	38	9902.8	9714.5	9743.7	9790	9880.5	9832.7	9956.6	10033.4	10194.7	10175.6	10486.2	10486.4	10963.5	10904.3	11467.2	11460.3	High	High	High	High	High	High	High	High	High	High	High	High	High	High	High	High
FALSE	High	Master Protein	Q9Y2L1	Exosome complex exonuclease RRP44 OS=Homo sapiens OX=9606 GN=DIS3 PE=1 SV=2	0	305.477	51	44	107	25	1	958	108.9	7.14	307.86	44	19	12779.1	12890.7	12725.5	12641.6	12524.7	12535	12325.1	12418.8	12014.3	12048.3	11377.6	11424.7	10769.1	10726	9715	9822.3	High	High	High	High	High	High	High	High	High	High	High	High	High	High	High	High
FALSE	High	Master Protein	Q8VDM4	26S proteasome non-ATPase regulatory subunit 2 OS=Mus musculus OX=10090 GN=Psmd2 PE=1 SV=1	0	304.691	45	38	111	2	1	908	100.1	5.17	324.19	38	0	159.3	163.7	203.7	198.7	255.8	260.8	320.3	314	436.8	420.1	589.8	587.3	795.3	787.5	1104.7	1046.7	High	High	High	High	High	High	High	High	High	High	High	High	High	High	High	High
FALSE	High	Master Protein	P14873	Microtubule-associated protein 1B OS=Mus musculus OX=10090 GN=Map1b PE=1 SV=2	0	304.438	28	52	92	34	1	2464	270.1	4.83	237.85	52	0	2814	2826.6	3090.5	3096.6	3361.6	3280.9	3610.3	3580.2	4243.8	4299.2	5169.3	5124.7	6221.3	6242.2	7662.7	7539.1	High	High	High	High	High	High	High	High	High	High	High	High	High	High	High	High
FALSE	High	Master Protein	P05064	Fructose-bisphosphate aldolase A OS=Mus musculus OX=10090 GN=Aldoa PE=1 SV=2	0	304.174	75	27	247	4	1	364	39.3	8.09	758.69	27	0	1205.1	1207.2	1322.4	1355.4	1572.8	1504.4	1715.3	1726	2205.6	2218.6	2865.7	2861.1	3667.1	3656.2	4726.9	4649.9	High	High	High	High	High	High	High	High	High	High	High	High	High	High	High	High
FALSE	High	Master Protein	O75534	Cold shock domain-containing protein E1 OS=Homo sapiens OX=9606 GN=CSDE1 PE=1 SV=2	0	303.249	56	48	133	7	1	798	88.8	6.25	335.33	48	42	15048.9	14990.5	14989.9	15079.8	15133	15069.4	14988	14946.6	14908	14866.3	14865.7	14867.3	14832.8	14787.3	14654.9	14638.2	High	High	High	High	High	High	High	High	High	High	High	High	High	High	High	High
FALSE	High	Master Protein	P97310	DNA replication licensing factor MCM2 OS=Mus musculus OX=10090 GN=Mcm2 PE=1 SV=3	0	303.169	43	34	119	5	1	904	102	5.72	344.62	34	0	283	294.3	325.1	336.6	374.2	375	417.8	406.2	517.1	505.3	663	642.9	812.8	815.9	1011.2	1028.7	High	High	High	High	High	High	High	High	High	High	High	High	High	High	High	High
FALSE	High	Master Protein	Q9NVP1	ATP-dependent RNA helicase DDX18 OS=Homo sapiens OX=9606 GN=DDX18 PE=1 SV=2	0	302.734	58	30	90	17	1	670	75.4	9.5	264.44	30	17	11340.8	11365.3	11337	11324.7	11187.1	11216	11046.5	11196.4	10882	10878.1	10466.6	10444.6	10070.6	9959.9	9327.9	9454.9	High	High	High	High	High	High	High	High	High	High	High	High	High	High	High	High
FALSE	High	Master Protein	Q4VCS5	Angiomotin OS=Homo sapiens OX=9606 GN=AMOT PE=1 SV=1	0	302.24	41	38	124	12	1	1084	118	7.64	343.7	38	33	13937.2	13878.2	13748	13719.7	13425.3	13485.7	13345.6	13322.5	12935.3	12915	12284.7	12223.8	11407.5	11355.7	10350.5	10357.9	High	High	High	High	High	High	High	High	High	High	High	High	High	High	High	High
FALSE	High	Master Protein	Q86VP6	Cullin-associated NEDD8-dissociated protein 1 OS=Homo sapiens OX=9606 GN=CAND1 PE=1 SV=2	0	302.239	41	44	157	42	1	1230	136.3	5.78	429.39	44	3	20056.6	20085.1	19717.9	19807.4	19608.6	19666.6	19513.6	19438.3	19405.1	19240.2	18788.5	18878	18231.9	18198.1	17611.8	17569.7	High	High	High	High	High	High	High	High	High	High	High	High	High	High	High	High
FALSE	High	Master Protein	Q14974	Importin subunit beta-1 OS=Homo sapiens OX=9606 GN=KPNB1 PE=1 SV=2	0	301.653	38	28	158	2	1	876	97.1	4.78	439.91	28	0	1425.8	1424.8	1377.8	1350.4	1345.3	1308.1	1349.5	1323.2	1263.2	1255.5	1206.9	1191.1	1140.4	1078	992.3	982.2	High	High	High	High	High	High	High	High	High	High	High	High	High	High	High	High
FALSE	High	Master Protein	Q9C0C9	(E3-independent) E2 ubiquitin-conjugating enzyme OS=Homo sapiens OX=9606 GN=UBE2O PE=1 SV=3	0	301.446	45	45	103	17	1	1292	141.2	5.12	283.97	45	29	9760.5	9716.5	9743.1	9734.8	9754	9740.4	9647.9	9619.4	9645.6	9597	9499.4	9425.9	9284	9264.6	9114.9	9185.7	High	High	High	High	High	High	High	High	High	High	High	High	High	High	High	High
FALSE	High	Master Protein	P55786	Puromycin-sensitive aminopeptidase OS=Homo sapiens OX=9606 GN=NPEPPS PE=1 SV=2	0	301.291	50	37	118	8	1	919	103.2	5.72	322.6	37	32	13692.3	13956.3	13614.9	13656.2	13546.7	13609.6	13456.7	13499.7	13196.5	13197.6	12732.4	12887.3	12338.2	12361.3	11948.1	11807	High	High	High	High	High	High	High	High	High	High	High	High	High	High	High	High
FALSE	High	Master Protein	P46939	Utrophin OS=Homo sapiens OX=9606 GN=UTRN PE=1 SV=2	0	301.271	23	68	96	66	1	3433	394.2	5.33	238.61	68	1	10250.1	10218.3	10193.4	10211.9	10031.6	10074.3	9945.6	9880.3	9781.1	9714.5	9419.1	9553.5	9081.4	9174.1	8723.9	8684.1	High	High	High	High	High	High	High	High	High	High	High	High	High	High	High	High
FALSE	High	Master Protein	Q9Y5B9	FACT complex subunit SPT16 OS=Homo sapiens OX=9606 GN=SUPT16H PE=1 SV=1	0	300.974	41	45	142	6	1	1047	119.8	5.66	387.15	45	45	16507.9	16354.4	16307.7	16330	16101.5	16257.4	16090.2	16030.9	15749.1	15680.9	15239.4	15239.2	14689.5	14665.8	14065.5	14162.4	High	High	High	High	High	High	High	High	High	High	High	High	High	High	High	High
FALSE	High	Master Protein	Q7KZ85	Transcription elongation factor SPT6 OS=Homo sapiens OX=9606 GN=SUPT6H PE=1 SV=2	0	299.179	36	49	87	9	1	1726	198.9	4.91	236.15	49	41	9962.9	9924.3	9855.9	9744	9840.7	9710.5	9595.6	9696.9	9500.8	9506.3	9216.4	9275.4	8944.4	8936.8	8617.7	8557.1	High	High	High	High	High	High	High	High	High	High	High	High	High	High	High	High
FALSE	High	Master Protein	Q92841	Probable ATP-dependent RNA helicase DDX17 OS=Homo sapiens OX=9606 GN=DDX17 PE=1 SV=2	0	298.578	52	35	155	27	1	729	80.2	8.27	399.08	35	8	13508.1	13549.3	13350.2	13337.9	13237.4	13189.2	13137.2	13080.9	12791.4	12865	12433.5	12312.1	11927.9	11945.4	11407.9	11296.6	High	High	High	High	High	High	High	High	High	High	High	High	High	High	High	High
FALSE	High	Master Protein	P60842	Eukaryotic initiation factor 4A-I OS=Homo sapiens OX=9606 GN=EIF4A1 PE=1 SV=1	0	298.501	60	25	212	14	1	406	46.1	5.48	490	25	13	24140.6	24039.4	23901.2	24113.9	23898.9	23821.7	23838.8	23895.7	23669.9	23623.1	23533.8	23508.1	23231.2	23172.9	23015.4	22985.7	High	High	High	High	High	High	High	High	High	High	High	High	High	High	High	High
FALSE	High	Master Protein	P04350	Tubulin beta-4A chain OS=Homo sapiens OX=9606 GN=TUBB4A PE=1 SV=2	0	298.499	68	22	334	2	1	444	49.6	4.88	826.38	22	1	810.9	795.3	798.6	816.5	815.3	793	798.8	776.5	784.4	787.9	746.9	762.5	756.4	732.3	738.1	688.1	High	High	High	High	High	High	High	High	High	High	High	High	High	High	High	High
FALSE	High	Master Protein	Q16891	MICOS complex subunit MIC60 OS=Homo sapiens OX=9606 GN=IMMT PE=1 SV=1	0	298.41	63	40	99	21	1	758	83.6	6.48	269.6	40	21	9917.2	9888.2	9796.9	9834.6	9777.6	9739.3	9705.2	9563.5	9366.6	9369.6	8960.3	8952.3	8648.9	8585.7	8062.4	8118.4	High	High	High	High	High	High	High	High	High	High	High	High	High	High	High	High
FALSE	High	Master Protein	Q14566	DNA replication licensing factor MCM6 OS=Homo sapiens OX=9606 GN=MCM6 PE=1 SV=1	0	298.122	47	41	114	15	1	821	92.8	5.41	310.82	41	28	12081.5	12098.2	12023	11902.9	11920.7	11884.6	11905.7	11895.8	11708.1	11607.3	11324.4	11385.3	11266.1	11091.9	10823.9	10813.8	High	High	High	High	High	High	High	High	High	High	High	High	High	High	High	High
FALSE	High	Master Protein	P70168	Importin subunit beta-1 OS=Mus musculus OX=10090 GN=Kpnb1 PE=1 SV=2	0	297.603	38	28	149	2	1	876	97.1	4.78	421.42	28	32	13760.1	13656.3	13884.3	13789.5	13929.5	13912.9	13965	13929.7	14211.8	14130.7	14523.7	14474.5	14824.6	14810.9	15387.4	15393.4	High	High	High	High	High	High	High	High	High	High	High	High	High	High	High	High
FALSE	High	Master Protein	P14733	Lamin-B1 OS=Mus musculus OX=10090 GN=Lmnb1 PE=1 SV=3	0	297.097	59	39	153	9	1	588	66.7	5.16	397.36	39	0	1233.4	1267.2	1329.6	1386.5	1471.9	1475.2	1648	1606.7	1991.2	1992.9	2500.2	2521.3	3068.7	3075.3	3895.4	3829.5	High	High	High	High	High	High	High	High	High	High	High	High	High	High	High	High
FALSE	High	Master Protein	Q7TMK9	Heterogeneous nuclear ribonucleoprotein Q OS=Mus musculus OX=10090 GN=Syncrip PE=1 SV=2	0	296.665	52	29	122	1	1	623	69.6	8.59	368.06	29	0	54	46.6	61.2	59.1	74.6	65	74.1	81.2	96.3	92.3	137.8	134	175.4	181.9	238.9	217.1	High	High	High	High	High	High	High	High	High	High	High	High	High	High	High	High
FALSE	High	Master Protein	Q71U36	Tubulin alpha-1A chain OS=Homo sapiens OX=9606 GN=TUBA1A PE=1 SV=1	0	296.448	63	22	427	1	1	451	50.1	5.06	1150.23	22	4	8341.8	8422.8	8345.1	8373.9	8258.3	8293.5	8223.4	8260.3	8232.7	8231.1	8120.1	8048.5	7805.8	7831	7656.6	7623.9	High	High	High	High	High	High	High	High	High	High	High	High	High	High	High	High
FALSE	High	Master Protein	Q99460	26S proteasome non-ATPase regulatory subunit 1 OS=Homo sapiens OX=9606 GN=PSMD1 PE=1 SV=2	0	296.077	41	36	119	5	1	953	105.8	5.39	337.7	36	40	12587.4	12516.3	12515.7	12519.2	12497.6	12498.4	12598.2	12506.2	12448.3	12538	12392.5	12428.3	12404.4	12419.2	12411.3	12345.9	High	High	High	High	High	High	High	High	High	High	High	High	High	High	High	High
FALSE	High	Master Protein	Q13885	Tubulin beta-2A chain OS=Homo sapiens OX=9606 GN=TUBB2A PE=1 SV=1	0	295.88	71	24	408	1	1	445	49.9	4.89	995.69	24	7	2622.8	2603.4	2628.1	2650.7	2611.8	2632.6	2530.6	2525.1	2526.1	2510.9	2426.6	2407.1	2244.2	2213.6	2099.9	2122.4	High	High	High	High	High	High	High	High	High	High	High	High	High	High	High	High
FALSE	High	Master Protein	P27797	Calreticulin OS=Homo sapiens OX=9606 GN=CALR PE=1 SV=1	0	295.771	66	24	139	7	1	417	48.1	4.44	409.55	24	0	4872.7	4763.5	4724	4710.9	4630.6	4608.5	4551.7	4528.9	4282.8	4247.2	3938	4023.8	3588.3	3674.5	3081.9	3151.7	High	High	High	High	High	High	High	High	High	High	High	High	High	High	High	High
FALSE	High	Master Protein	Q9BVA1	Tubulin beta-2B chain OS=Homo sapiens OX=9606 GN=TUBB2B PE=1 SV=1	0	295.688	71	24	410	1	1	445	49.9	4.89	997.86	24	0	528.1	519.6	513	530.2	494.9	531.3	502.3	505	494.2	496.1	489.5	487.2	452.5	466.4	425.9	430.6	High	High	High	High	High	High	High	High	High	High	High	High	High	High	High	High
FALSE	High	Master Protein	P07237	Protein disulfide-isomerase OS=Homo sapiens OX=9606 GN=P4HB PE=1 SV=3	0	295.56	66	36	170	15	1	508	57.1	4.87	451.79	36	23	18693	18724.3	18452.1	18446.7	18648.1	18474.2	18648.6	18603.5	18515.9	18429.4	18365.1	18181.6	18333.6	18239	18389.8	18150.8	High	High	High	High	High	High	High	High	High	High	High	High	High	High	High	High
FALSE	High	Master Protein	P31939	Bifunctional purine biosynthesis protein ATIC OS=Homo sapiens OX=9606 GN=ATIC PE=1 SV=3	0	294.94	72	34	116	26	1	592	64.6	6.71	301.3	34	9	10776.6	10597.6	10525.3	10442.3	10362.6	10321.9	10296.8	10298.3	9968.5	9960.8	9724.6	9624.7	9207.6	9299	8737	8787	High	High	High	High	High	High	High	High	High	High	High	High	High	High	High	High
FALSE	High	Master Protein	P54577	Tyrosine--tRNA ligase, cytoplasmic OS=Homo sapiens OX=9606 GN=YARS1 PE=1 SV=4	0	294.818	69	37	151	7	1	528	59.1	7.05	390.69	37	35	19239.7	19303.2	19100.1	19006	18792.4	18820.5	18721.2	18659.4	17984.1	18023.9	17334.2	17281.3	16307.7	16382.2	15195.5	15270	High	High	High	High	High	High	High	High	High	High	High	High	High	High	High	High
FALSE	High	Master Protein	Q92621	Nuclear pore complex protein Nup205 OS=Homo sapiens OX=9606 GN=NUP205 PE=1 SV=3	0	294.788	27	48	104	48	1	2012	227.8	6.19	289.72	48	0	12051.8	12123.4	12053.6	12079	11967.2	11964.7	11906.2	11923.5	11696.1	11813.7	11466	11570.8	11385.7	11292.8	11028.4	11122.5	High	High	High	High	High	High	High	High	High	High	High	High	High	High	High	High
FALSE	High	Master Protein	O95347	Structural maintenance of chromosomes protein 2 OS=Homo sapiens OX=9606 GN=SMC2 PE=1 SV=2	0	294.286	44	52	125	28	1	1197	135.6	8.43	288.4	52	22	14812.5	14609.2	14486.8	14454.1	14442.3	14420.9	14257.3	14261.8	13896.1	13869.5	13285.9	13297	12866.1	12887.1	12050	12091	High	High	High	High	High	High	High	High	High	High	High	High	High	High	High	High
FALSE	High	Master Protein	P23921	Ribonucleoside-diphosphate reductase large subunit OS=Homo sapiens OX=9606 GN=RRM1 PE=1 SV=1	0	293.747	56	36	100	11	1	792	90	7.15	298.14	36	25	13256.8	13184.8	13107.9	13124.5	12994.1	13079.8	12892.4	12916	12713.3	12672	12338.7	12416	12093.5	12012.5	11607.6	11580.4	High	High	High	High	High	High	High	High	High	High	High	High	High	High	High	High
FALSE	High	Master Protein	A2AN08	E3 ubiquitin-protein ligase UBR4 OS=Mus musculus OX=10090 GN=Ubr4 PE=1 SV=1	0	293.505	17	75	109	8	1	5180	571.9	6.06	238.02	75	0	439.7	435.6	461.5	441.9	469.2	479.4	508.6	509.4	586.6	554.9	661.7	674.6	755.7	747.2	899.5	881.8	High	High	High	High	High	High	High	High	High	High	High	High	High	High	High	High
FALSE	High	Master Protein	Q6PDI5	Proteasome adapter and scaffold protein ECM29 OS=Mus musculus OX=10090 GN=Ecpas PE=1 SV=3	0	293.273	32	49	82	12	1	1840	203.6	7.06	226.22	49	0	1222.7	1238.5	1344.5	1350.4	1498	1458.5	1659.4	1640	1989.2	2033.2	2569.9	2536	3146.6	3114.8	4006.6	3935.8	High	High	High	High	High	High	High	High	High	High	High	High	High	High	High	High
FALSE	High	Master Protein	Q13200	26S proteasome non-ATPase regulatory subunit 2 OS=Homo sapiens OX=9606 GN=PSMD2 PE=1 SV=3	0	293.2	43	39	111	3	1	908	100.1	5.2	311.34	39	41	12221.7	12202.8	12340.1	12397.4	12536.4	12471.7	12659.4	12641.7	13247.3	13203.9	13962.2	13860.5	14635.4	14708.4	15683.3	15554.4	High	High	High	High	High	High	High	High	High	High	High	High	High	High	High	High
FALSE	High	Master Protein	Q93009	Ubiquitin carboxyl-terminal hydrolase 7 OS=Homo sapiens OX=9606 GN=USP7 PE=1 SV=2	0	293.159	44	45	116	45	1	1102	128.2	5.55	300.48	45	0	13259.9	13087.5	13194.1	13221.1	13344	13326.8	13516.4	13495.8	13716	13698.2	14019.1	13973.1	14395.7	14402.2	15008	14869.1	High	High	High	High	High	High	High	High	High	High	High	High	High	High	High	High
FALSE	High	Master Protein	Q15075	Early endosome antigen 1 OS=Homo sapiens OX=9606 GN=EEA1 PE=1 SV=2	0	292.213	39	46	87	31	1	1411	162.4	5.68	217.74	46	11	10421.8	10570.7	10501.7	10364.7	10274.4	10270.5	10183.6	10215	10026.9	9975.1	9685	9695.6	9420	9400.5	8946.2	8983.9	High	High	High	High	High	High	High	High	High	High	High	High	High	High	High	High
FALSE	High	Master Protein	O60841	Eukaryotic translation initiation factor 5B OS=Homo sapiens OX=9606 GN=EIF5B PE=1 SV=4	0	290.927	40	47	107	21	1	1220	138.7	5.49	293.4	47	29	10538.8	10503.7	10454.7	10217.7	10417.3	10254.2	10309.2	10277.3	10171.1	10058.8	10009	9883.5	9841.9	9651.7	9508.5	9270.9	High	High	High	High	High	High	High	High	High	High	High	High	High	High	High	High
FALSE	High	Master Protein	Q78PY7	Staphylococcal nuclease domain-containing protein 1 OS=Mus musculus OX=10090 GN=Snd1 PE=1 SV=1	0	290.617	50	39	139	8	1	910	102	7.43	382.84	39	0	1375	1371.7	1477.9	1521.7	1615	1621.8	1805.2	1772.4	2116.8	2077.6	2617	2544	3143.3	3136.5	3868.8	3803.2	High	High	High	High	High	High	High	High	High	High	High	High	High	High	High	High
FALSE	High	Master Protein	P55060	Exportin-2 OS=Homo sapiens OX=9606 GN=CSE1L PE=1 SV=3	0	290.409	40	37	124	2	1	971	110.3	5.77	328.16	37	41	12056.9	12118.4	11944.9	12028.5	11898.3	11962	11824.5	11863.4	11808	11783.7	11539.5	11453.8	11257.6	11252.2	10967.1	10982.2	High	High	High	High	High	High	High	High	High	High	High	High	High	High	High	High
FALSE	High	Master Protein	P18583	Protein SON OS=Homo sapiens OX=9606 GN=SON PE=1 SV=4	0	289.995	30	48	92	24	1	2426	263.7	5.64	249.5	48	24	8075.7	8301.6	8074.8	7977.7	8016	8028.8	7954.3	7971	7793.5	7808.1	7679.4	7671.3	7473.3	7528.9	7107.9	7183.9	High	High	High	High	High	High	High	High	High	High	High	High	High	High	High	High
FALSE	High	Master Protein	P29144	Tripeptidyl-peptidase 2 OS=Homo sapiens OX=9606 GN=TPP2 PE=1 SV=4	0	289.605	46	45	85	19	1	1249	138.3	6.32	232.95	45	29	9968.9	9992.3	10035.2	10051.2	10207	10106.8	10192.6	10185.8	10497.3	10456.3	10769.7	10772.1	11080.1	11068.4	11624.6	11584.2	High	High	High	High	High	High	High	High	High	High	High	High	High	High	High	High
FALSE	High	Master Protein	A5YKK6	CCR4-NOT transcription complex subunit 1 OS=Homo sapiens OX=9606 GN=CNOT1 PE=1 SV=2	0	289.593	29	60	99	60	1	2376	266.8	7.11	263.21	60	0	10611.8	10721.5	10588.8	10609	10888.9	10596.4	10598.5	10581.2	10617.2	10638.8	10589.7	10941.6	10505.9	10633.9	10497.4	10544.2	High	High	High	High	High	High	High	High	High	High	High	High	High	High	High	High
FALSE	High	Master Protein	Q9Z1Q9	Valine--tRNA ligase OS=Mus musculus OX=10090 GN=Vars1 PE=1 SV=1	0	289.543	41	45	109	19	1	1263	140.1	7.77	291.4	45	0	2399.6	2311.7	2504.2	2497	2697.6	2661.2	2911.7	2880.2	3427	3447.6	4159.4	4166	4920	4881.7	6025.9	5888.9	High	High	High	High	High	High	High	High	High	High	High	High	High	High	High	High
FALSE	High	Master Protein	O43175	D-3-phosphoglycerate dehydrogenase OS=Homo sapiens OX=9606 GN=PHGDH PE=1 SV=4	0	288.905	48	24	165	7	1	533	56.6	6.71	500.86	24	22	15323	15340.6	15141.1	15193.5	15248.2	15222.5	15161.4	15077	15196.7	15121.8	15107.2	15037.2	14959.8	15079.5	15029.3	14945.8	High	High	High	High	High	High	High	High	High	High	High	High	High	High	High	High
FALSE	High	Master Protein	O75592	E3 ubiquitin-protein ligase MYCBP2 OS=Homo sapiens OX=9606 GN=MYCBP2 PE=1 SV=4	0	288.88	17	67	89	17	1	4678	513.3	7.02	212.88	67	46	8124.8	8075.4	8034.1	8123.9	8040.4	8044.1	7997.7	7910.1	7792.7	7846.4	7645.1	7578.9	7385.8	7308.8	6960.7	6893.5	High	High	High	High	High	High	High	High	High	High	High	High	High	High	High	High
FALSE	High	Master Protein	P22626	Heterogeneous nuclear ribonucleoproteins A2/B1 OS=Homo sapiens OX=9606 GN=HNRNPA2B1 PE=1 SV=2	0	288.86	79	25	381	21	1	353	37.4	8.95	957.72	25	4	40151.3	39892.2	40450.7	40236.9	39687.3	39955	39182	39377	37988.9	38935.4	36578.1	37824	35163.7	36904.9	33953.9	35366.9	High	High	High	High	High	High	High	High	High	High	High	High	High	High	High	High
FALSE	High	Master Protein	P11983	T-complex protein 1 subunit alpha OS=Mus musculus OX=10090 GN=Tcp1 PE=1 SV=3	0	287.21	61	28	148	6	1	556	60.4	6.16	427.74	28	0	773	767.4	830	850.4	953.8	951.1	1120.5	1055.5	1387.8	1393.8	1845.1	1789.3	2273.4	2263.5	2931.1	2952.2	High	High	High	High	High	High	High	High	High	High	High	High	High	High	High	High
FALSE	High	Master Protein	O75153	Clustered mitochondria protein homolog OS=Homo sapiens OX=9606 GN=CLUH PE=1 SV=2	0	286.842	45	48	98	13	1	1309	146.6	6.13	263.93	48	37	8340.3	8279	8336.6	8263.7	8283.2	8264.8	8302.5	8226	8271.6	8210.4	8213.4	8129.2	8076.2	7980.1	7941	8067.5	High	High	High	High	High	High	High	High	High	High	High	High	High	High	High	High
FALSE	High	Master Protein	O60264	SWI/SNF-related matrix-associated actin-dependent regulator of chromatin subfamily A member 5 OS=Homo sapiens OX=9606 GN=SMARCA5 PE=1 SV=1	0	286.657	42	49	121	5	1	1052	121.8	8.09	306.74	49	48	13930.8	14102.6	14120.3	14011.7	13987.5	14019.8	14057.7	13907.9	13803	13793	13667	13720.3	13436.7	13348.8	13230.8	13161.4	High	High	High	High	High	High	High	High	High	High	High	High	High	High	High	High
FALSE	High	Master Protein	Q9Y4L1	Hypoxia up-regulated protein 1 OS=Homo sapiens OX=9606 GN=HYOU1 PE=1 SV=1	0	286.127	47	38	98	21	1	999	111.3	5.22	270.54	38	21	9924.1	9813.5	9789	9778	9856.6	9822.6	9684.4	9759.6	9629.4	9563.2	9359.3	9365.8	8928.8	9065.6	8708.9	8576.2	High	High	High	High	High	High	High	High	High	High	High	High	High	High	High	High
FALSE	High	Master Protein	O08788	Dynactin subunit 1 OS=Mus musculus OX=10090 GN=Dctn1 PE=1 SV=3	0	285.872	39	43	83	6	1	1281	141.6	5.9	218.21	43	0	741.7	734.3	768.4	771.9	781.5	773.9	823.8	819.3	947.4	950.5	1079.7	1102	1230.4	1247.6	1441.7	1426.2	High	High	High	High	High	High	High	High	High	High	High	High	High	High	High	High
FALSE	High	Master Protein	P14866	Heterogeneous nuclear ribonucleoprotein L OS=Homo sapiens OX=9606 GN=HNRNPL PE=1 SV=2	0	285.668	54	25	216	6	1	589	64.1	8.22	496.06	25	26	19222.4	19138.7	19220.4	19256.5	19077.8	19080	18865	18768.2	18395.8	18477.1	17800.3	17972.8	17127.7	17243.2	16425.7	16328.7	High	High	High	High	High	High	High	High	High	High	High	High	High	High	High	High
FALSE	High	Master Protein	Q8VEK3	Heterogeneous nuclear ribonucleoprotein U OS=Mus musculus OX=10090 GN=Hnrnpu PE=1 SV=1	0	285.534	42	33	242	4	1	800	87.9	6.24	600.17	33	0	523.7	534.3	544.3	540.3	565.4	571.6	625.1	590.5	647.5	648.3	769.2	765	869.6	858.2	1001.5	983	High	High	High	High	High	High	High	High	High	High	High	High	High	High	High	High
FALSE	High	Master Protein	Q15233	Non-POU domain-containing octamer-binding protein OS=Homo sapiens OX=9606 GN=NONO PE=1 SV=4	0	284.986	56	25	284	4	1	471	54.2	8.95	575.74	25	33	20158.8	20330.2	19916.2	19943.2	19625.9	19725.5	19422.8	19341.8	18873.2	18826.8	18267.5	18163.6	17265.3	17207	15953.3	15940.3	High	High	High	High	High	High	High	High	High	High	High	High	High	High	High	High
FALSE	High	Master Protein	Q6P2E9	Enhancer of mRNA-decapping protein 4 OS=Homo sapiens OX=9606 GN=EDC4 PE=1 SV=1	0	284.876	45	40	88	17	1	1401	151.6	5.86	239.45	40	23	8354.1	8414.8	8295.4	8282.4	8266.5	8289.1	8144	8357	8148.7	8090.9	7852.7	7782.1	7592	7539.2	7195.3	7302.9	High	High	High	High	High	High	High	High	High	High	High	High	High	High	High	High
FALSE	High	Master Protein	Q15021	Condensin complex subunit 1 OS=Homo sapiens OX=9606 GN=NCAPD2 PE=1 SV=3	0	284.809	34	41	101	27	1	1401	157.1	6.61	263.87	41	16	10403.1	10472.1	10308.7	10199.7	10331.7	10236.4	10195.5	10196.3	10015.1	9991.7	9619.6	9628.1	9366.2	9448.4	8921.4	8968.9	High	High	High	High	High	High	High	High	High	High	High	High	High	High	High	High
FALSE	High	Master Protein	Q7L2E3	ATP-dependent RNA helicase DHX30 OS=Homo sapiens OX=9606 GN=DHX30 PE=1 SV=1	0	284.376	49	54	118	8	1	1194	133.9	8.78	288.24	54	47	12893.6	12779.5	12732.5	12831	12606.1	12632.5	12447.3	12522.2	12140.3	12076	11524.8	11584.4	10966.5	10995.6	10236.3	10300.4	High	High	High	High	High	High	High	High	High	High	High	High	High	High	High	High
FALSE	High	Master Protein	Q9BQE3	Tubulin alpha-1C chain OS=Homo sapiens OX=9606 GN=TUBA1C PE=1 SV=1	0	284.302	62	22	387	3	1	449	49.9	5.1	996.94	22	22	51534.3	51494	52629.6	52510.5	52022.2	52613.3	51728	52047.8	51599.3	52767.2	51583.3	53140.6	51352.1	53316.1	52484.3	54528.7	High	High	High	High	High	High	High	High	High	High	High	High	High	High	High	High
FALSE	High	Master Protein	P33992	DNA replication licensing factor MCM5 OS=Homo sapiens OX=9606 GN=MCM5 PE=1 SV=5	0	284.04	51	35	119	13	1	734	82.2	8.37	287.68	35	28	13171.3	13144.6	13067.5	13101.8	13022.3	12979.4	12775.4	12822.6	12640.8	12528.1	12254.3	12235	11797.3	11886.1	11404.3	11389.7	High	High	High	High	High	High	High	High	High	High	High	High	High	High	High	High
FALSE	High	Master Protein	Q8VIJ6	Splicing factor, proline- and glutamine-rich OS=Mus musculus OX=10090 GN=Sfpq PE=1 SV=1	0	283.731	46	32	172	4	1	699	75.4	9.44	396.25	32	0	494	506.9	553.7	551.8	580.9	579.8	629.4	634.3	722.1	736	878	859.7	1029.1	1041.3	1260.6	1240.6	High	High	High	High	High	High	High	High	High	High	High	High	High	High	High	High
FALSE	High	Master Protein	P02769	SWISS-PROT:P02769 (Bos taurus) Bovine serum albumin precursor	0	281.64	67	42	119	42	1	607	69.2	6.18	315.83	42	0	7713.6	7736.5	8480.4	8658.8	9782.6	9817.6	11076.5	10960.2	14038	14016.1	18517.6	18060.9	23025.8	23084.9	29950.3	29752.3	High	High	High	High	High	High	High	High	High	High	High	High	High	High	High	High
FALSE	High	Master Protein	P48634	Protein PRRC2A OS=Homo sapiens OX=9606 GN=PRRC2A PE=1 SV=3	0	281.396	40	56	98	33	1	2157	228.7	9.45	239.71	56	17	8879.3	8865.2	8931.3	8792.9	8864.2	8942.9	8719.6	8942.1	8506.3	8531.8	8185.9	8146.7	7880.6	7965.7	7325	7378.4	High	High	High	High	High	High	High	High	High	High	High	High	High	High	High	High
FALSE	High	Master Protein	Q9H583	HEAT repeat-containing protein 1 OS=Homo sapiens OX=9606 GN=HEATR1 PE=1 SV=3	0	281.38	26	52	111	52	1	2144	242.2	6.54	257.29	52	0	12753.2	12792.4	12498.4	12533.1	12554.2	12484.5	12328.3	12346	12131.6	11953.4	11339.3	11516.4	10997	10862.7	10159.6	10136.8	High	High	High	High	High	High	High	High	High	High	High	High	High	High	High	High
FALSE	High	Master Protein	Q3TXS7	26S proteasome non-ATPase regulatory subunit 1 OS=Mus musculus OX=10090 GN=Psmd1 PE=1 SV=1	0	281.185	39	34	104	3	1	953	105.7	5.39	292.41	34	0	226.1	234.7	261.6	272.8	324.2	301.4	370.4	349	486.1	506	671.4	652.9	900.2	883.3	1183	1171.7	High	High	High	High	High	High	High	High	High	High	High	High	High	High	High	High
FALSE	High	Master Protein	P26038	Moesin OS=Homo sapiens OX=9606 GN=MSN PE=1 SV=3	0	281.117	52	37	140	5	1	577	67.8	6.4	307.68	37	23	7437.8	7414.6	7404.1	7509.5	7480.9	7398	7425.6	7495.8	7599.8	7655.5	7784.2	7867.8	7880.2	7984.4	8254.1	8209	High	High	High	High	High	High	High	High	High	High	High	High	High	High	High	High
FALSE	High	Master Protein	Q6PB66	Leucine-rich PPR motif-containing protein, mitochondrial OS=Mus musculus OX=10090 GN=Lrpprc PE=1 SV=2	0	280.605	39	51	108	38	1	1392	156.5	6.83	254.83	51	0	3804.3	3787.6	4114.9	4147.3	4525.9	4500.6	5080.7	5038.8	6131.4	6068.6	7733.2	7520.1	9437.7	9499.7	11896.8	11513.5	High	High	High	High	High	High	High	High	High	High	High	High	High	High	High	High
FALSE	High	Master Protein	Q29RF7	Sister chromatid cohesion protein PDS5 homolog A OS=Homo sapiens OX=9606 GN=PDS5A PE=1 SV=1	0	280.506	38	47	82	10	1	1337	150.7	7.91	228.84	47	35	7883.3	7832.7	7964.7	7813.3	7842.9	7787.9	7767.5	7706.3	7595	7610.7	7455.5	7452.9	7225.9	7249.2	6956.4	6866.2	High	High	High	High	High	High	High	High	High	High	High	High	High	High	High	High
FALSE	High	Master Protein	Q08J23	RNA cytosine C(5)-methyltransferase NSUN2 OS=Homo sapiens OX=9606 GN=NSUN2 PE=1 SV=2	0	279.985	67	43	92	20	1	767	86.4	6.77	257.87	43	27	9217.4	9129.8	9176.3	9159.4	9163	9163.5	9024.5	9113.8	8915.8	8931.9	8754	8710.4	8714.3	8498.2	8317.6	8302.2	High	High	High	High	High	High	High	High	High	High	High	High	High	High	High	High
FALSE	High	Master Protein	O43390	Heterogeneous nuclear ribonucleoprotein R OS=Homo sapiens OX=9606 GN=HNRNPR PE=1 SV=1	0	279.367	57	32	124	24	1	633	70.9	8.13	333.36	32	9	11885.3	11863.2	11792.8	11738.7	11780.4	11702.9	11629.5	11738.2	11474.6	11331.5	11008.4	11024.9	10710.1	10677.9	10271.8	10257.6	High	High	High	High	High	High	High	High	High	High	High	High	High	High	High	High
FALSE	High	Master Protein	Q91W50	Cold shock domain-containing protein E1 OS=Mus musculus OX=10090 GN=Csde1 PE=1 SV=1	0	279.292	53	46	122	5	1	798	88.7	6.37	290.97	46	0	532.5	551.6	557.7	575.4	627.9	606.2	672.6	664.1	767.1	764.4	906	891.1	1160.5	1135.5	1379.4	1349.6	High	High	High	High	High	High	High	High	High	High	High	High	High	High	High	High
FALSE	High	Master Protein	P39023	60S ribosomal protein L3 OS=Homo sapiens OX=9606 GN=RPL3 PE=1 SV=2	0	279.187	53	28	199	6	1	403	46.1	10.18	405.14	28	28	16975	17102.4	16871.8	16993.7	16767.3	16794.2	16691.7	16790.9	16286.5	16236.8	15628.1	15678.5	14981	15024.8	14195.3	14220.7	High	High	High	High	High	High	High	High	High	High	High	High	High	High	High	High
FALSE	High	Master Protein	Q9QXZ0	Microtubule-actin cross-linking factor 1 OS=Mus musculus OX=10090 GN=Macf1 PE=1 SV=2	0	278.222	11	68	91	11	1	7354	831.4	5.43	206.25	68	1	455.2	465.7	489.1	499.3	507.5	519.3	549.9	542.1	604.3	624.4	747.1	731.2	818.2	851.5	941.3	974.5	High	High	High	High	High	High	High	High	High	High	High	High	High	High	High	High
FALSE	High	Master Protein	Q15424	Scaffold attachment factor B1 OS=Homo sapiens OX=9606 GN=SAFB PE=1 SV=4	0	278.184	36	36	124	16	1	915	102.6	5.47	288.11	36	8	6894.9	6872.9	6893.7	6866.1	6820.4	6791.9	6656.2	6731.6	6526.7	6467.9	6250.2	6221.3	6043.9	5875	5510.4	5453.8	High	High	High	High	High	High	High	High	High	High	High	High	High	High	High	High
FALSE	High	Master Protein	G5E829	Plasma membrane calcium-transporting ATPase 1 OS=Mus musculus OX=10090 GN=Atp2b1 PE=1 SV=1	0	277.716	38	35	71	3	1	1220	134.7	5.91	203.66	35	37	6832	6826.4	7024.1	6961.6	7261.8	7153.1	7408.3	7359.3	7824.3	7930.1	8692.7	8617.7	9505.6	9392.1	10700.6	10557.1	High	High	High	High	High	High	High	High	High	High	High	High	High	High	High	High
FALSE	High	Master Protein	P07910	Heterogeneous nuclear ribonucleoproteins C1/C2 OS=Homo sapiens OX=9606 GN=HNRNPC PE=1 SV=4	0	277.555	72	27	180	12	1	306	33.7	5.08	475.44	27	15	31583.3	31166.8	31075.3	30803.1	30099.6	30397.2	29385.6	29695.6	28064.6	28847.7	26349.8	27390.2	24776.9	25857.6	22256.1	23535.3	High	High	High	High	High	High	High	High	High	High	High	High	High	High	High	High
FALSE	High	Master Protein	O55201	Transcription elongation factor SPT5 OS=Mus musculus OX=10090 GN=Supt5h PE=1 SV=1	0	277.287	44	36	76	4	1	1082	120.6	5.05	221.59	36	0	317.2	325.6	332.9	349.2	359.7	371.1	387.8	381.1	416.1	427.3	502.3	525.5	592.6	581.9	694.7	658.4	High	High	High	High	High	High	High	High	High	High	High	High	High	High	High	High
FALSE	High	Master Protein	P06737	Glycogen phosphorylase, liver form OS=Homo sapiens OX=9606 GN=PYGL PE=1 SV=4	0	277.185	53	42	126	36	1	847	97.1	7.17	318.55	42	6	15527.5	15382.9	15260	15144.5	14990.5	15042.8	14887.1	14794.7	14257.7	14190.4	13278.2	13378.4	12563.5	12580.9	11257.5	11410.8	High	High	High	High	High	High	High	High	High	High	High	High	High	High	High	High
FALSE	High	Master Protein	Q96AE4	Far upstream element-binding protein 1 OS=Homo sapiens OX=9606 GN=FUBP1 PE=1 SV=3	0	277.057	66	31	117	6	1	644	67.5	7.61	310.17	31	28	10496.5	10535.5	10390.9	10430	10386.1	10350.9	10209.7	10318.5	10097.2	9979.8	9802.7	9673.3	9444.4	9380.7	8958.1	8917.3	High	High	High	High	High	High	High	High	High	High	High	High	High	High	High	High
FALSE	High	Master Protein	P29341	Polyadenylate-binding protein 1 OS=Mus musculus OX=10090 GN=Pabpc1 PE=1 SV=2	0	276.922	61	34	141	11	1	636	70.6	9.5	343.82	34	15	10825.4	10926.4	10927.5	10964	10935.8	10961.1	11017.3	11172.7	11306.2	11346.8	11745.4	11770.9	12019.4	12120.8	12485.2	12593.8	High	High	High	High	High	High	High	High	High	High	High	High	High	High	High	High
FALSE	High	Master Protein	Q60864	Stress-induced-phosphoprotein 1 OS=Mus musculus OX=10090 GN=Stip1 PE=1 SV=1	0	276.526	64	40	188	9	1	543	62.5	6.8	407.17	40	0	949.5	946.6	1142.7	1191.4	1435.3	1457	1776.8	1734.6	2438.9	2468.5	3476.2	3439.4	4660.7	4743.4	6389	6262.5	High	High	High	High	High	High	High	High	High	High	High	High	High	High	High	High
FALSE	High	Master Protein	O60271	C-Jun-amino-terminal kinase-interacting protein 4 OS=Homo sapiens OX=9606 GN=SPAG9 PE=1 SV=4	0	276.029	39	42	73	13	1	1321	146.1	5.15	204.84	42	29	9360	9295.4	9363.5	9372.9	9299.8	9338.1	9180.4	9351	9074.2	8958	8514.6	8730.4	8264.5	8326.8	7795.3	7824.3	High	High	High	High	High	High	High	High	High	High	High	High	High	High	High	High
FALSE	High	Master Protein	P17879	Heat shock 70 kDa protein 1B OS=Mus musculus OX=10090 GN=Hspa1b PE=1 SV=3	0	275.858	59	32	283	8	1	642	70.1	5.72	733.36	32	1	1268.8	1283.2	1411.8	1429.7	1484.4	1516.9	1567.2	1568.4	1776.3	1774.6	2033.1	2078.8	2403.9	2400.6	2879.7	2796.3	High	High	High	High	High	High	High	High	High	High	High	High	High	High	High	High
FALSE	High	Master Protein	P62258	14-3-3 protein epsilon OS=Homo sapiens OX=9606 GN=YWHAE PE=1 SV=1	0	275.324	77	23	342	20	1	255	29.2	4.74	921.1	23	4	32661.8	32866.8	32855.5	32729.2	32681.1	32593.4	32762.1	32619.5	32592.4	32503.9	32517.7	32614.2	32503.4	32139.9	31952.3	31752.3	High	High	High	High	High	High	High	High	High	High	High	High	High	High	High	High
FALSE	High	Master Protein	O43719	HIV Tat-specific factor 1 OS=Homo sapiens OX=9606 GN=HTATSF1 PE=1 SV=1	0	275.299	58	42	90	30	1	755	85.8	4.4	258.27	42	12	9695.9	9645.3	9640.6	9510	9495.9	9487.3	9341.1	9345.1	9106	9073.7	8411	8412.4	7930.7	7957.2	7206.5	7268.8	High	High	High	High	High	High	High	High	High	High	High	High	High	High	High	High
FALSE	High	Master Protein	Q8TEQ6	Gem-associated protein 5 OS=Homo sapiens OX=9606 GN=GEMIN5 PE=1 SV=3	0	274.906	42	46	85	34	1	1508	168.5	6.62	253.18	46	11	9382	9285.1	9423	9298.6	9199.9	9295	9118.6	9049.7	8730.1	8776	8359.9	8397.8	7837.2	7858.5	7154.1	7286	High	High	High	High	High	High	High	High	High	High	High	High	High	High	High	High
FALSE	High	Master Protein	O75179	Ankyrin repeat domain-containing protein 17 OS=Homo sapiens OX=9606 GN=ANKRD17 PE=1 SV=3	0	274.762	25	45	74	5	1	2603	274.1	6.52	192.71	45	38	7187.1	7156.6	7129.4	7174.5	7133.2	7172.3	7165.7	7162.3	7159.6	7130.5	7092.4	7123	7088.4	7042.9	6960.4	7017.2	High	High	High	High	High	High	High	High	High	High	High	High	High	High	High	High
FALSE	High	Master Protein	Q8WUM4	Programmed cell death 6-interacting protein OS=Homo sapiens OX=9606 GN=PDCD6IP PE=1 SV=1	0	274.755	51	42	110	17	1	868	96	6.52	296.26	42	26	13716.1	13693	13862.5	13849.3	13751.3	13694.8	13589.3	13551.4	13441.1	13353.5	13022.5	13134.2	12768.5	12852.2	12295.4	12445.2	High	High	High	High	High	High	High	High	High	High	High	High	High	High	High	High
FALSE	High	Master Protein	O35286	Pre-mRNA-splicing factor ATP-dependent RNA helicase DHX15 OS=Mus musculus OX=10090 GN=Dhx15 PE=1 SV=2	0	274.751	53	40	125	39	1	795	90.9	7.46	335.05	40	2	11926.9	12000.8	11906	11953.8	11939.3	11908.1	11814.5	11722.9	11785.7	11772.7	11586.4	11557.8	11374.6	11223.1	10950.8	11004.3	High	High	High	High	High	High	High	High	High	High	High	High	High	High	High	High
FALSE	High	Master Protein	Q9H2G2	STE20-like serine/threonine-protein kinase OS=Homo sapiens OX=9606 GN=SLK PE=1 SV=1	0	273.401	45	46	85	28	1	1235	142.6	5.15	199.8	46	16	7669.2	7718.5	7679.5	7659.5	7646.3	7690.3	7745.1	7641.1	7577.6	7598.8	7449.8	7489.8	7323.1	7239.9	7129.8	7166.1	High	High	High	High	High	High	High	High	High	High	High	High	High	High	High	High
FALSE	High	Master Protein	P43243	Matrin-3 OS=Homo sapiens OX=9606 GN=MATR3 PE=1 SV=2	0	273.294	44	36	156	5	1	847	94.6	6.25	404.11	36	35	14505.3	14492.4	14541.8	14639.4	14513.2	14399.7	14327.2	14397.1	14146.1	14113.5	13745.7	13682.5	13165.1	13148.8	12402.4	12675.8	High	High	High	High	High	High	High	High	High	High	High	High	High	High	High	High
FALSE	High	Master Protein	Q9ERK4	Exportin-2 OS=Mus musculus OX=10090 GN=Cse1l PE=1 SV=1	0	273.108	39	36	121	1	1	971	110.4	5.77	316.75	36	0	131.3	129.1	133.6	139.1	149.7	155.1	177.3	179.6	228.3	224.5	316.6	314.7	381.8	385.6	489.4	509	High	High	High	High	High	High	High	High	High	High	High	High	High	High	High	High
FALSE	High	Master Protein	P12956	X-ray repair cross-complementing protein 6 OS=Homo sapiens OX=9606 GN=XRCC6 PE=1 SV=2	0	273.021	56	36	165	29	1	609	69.8	6.64	446.96	36	7	21992.1	21784.2	21551.9	21565.2	21104.8	21163.5	20679.8	20678.2	19818.4	19952.4	18332.8	18768.9	16897.8	17229.6	15094.4	15307.8	High	High	High	High	High	High	High	High	High	High	High	High	High	High	High	High
FALSE	High	Master Protein	P46060	Ran GTPase-activating protein 1 OS=Homo sapiens OX=9606 GN=RANGAP1 PE=1 SV=1	0	272.87	57	31	103	16	1	587	63.5	4.68	295.53	31	14	13338.1	13286.1	13137.8	13129.7	12945.7	12991.5	12739.7	12782.5	12380	12387.9	11649.9	11703.7	11131.5	11117.5	10233.6	10231.1	High	High	High	High	High	High	High	High	High	High	High	High	High	High	High	High
FALSE	High	Master Protein	P60122	RuvB-like 1 OS=Mus musculus OX=10090 GN=Ruvbl1 PE=1 SV=1	0	272.856	72	25	94	25	1	456	50.2	6.42	316.22	25	0	10308.5	10308.6	10179.7	10319.8	10197.6	10237.8	10136.3	10124.7	9980.2	9843	9603.4	9687.4	9269.2	9209.5	8760.8	8853	High	High	High	High	High	High	High	High	High	High	High	High	High	High	High	High
FALSE	High	Master Protein	P16858	Glyceraldehyde-3-phosphate dehydrogenase OS=Mus musculus OX=10090 GN=Gapdh PE=1 SV=2	0	272.797	71	17	243	9	1	333	35.8	8.25	627.84	17	0	3364.5	3299.1	3796.9	3829.7	4376.8	4349.4	5093.9	5095.5	6637.5	6731.2	9200.1	8954.7	11514.2	11553.3	14760	14541.6	High	High	High	High	High	High	High	High	High	High	High	High	High	High	High	High
FALSE	High	Master Protein	P80313	T-complex protein 1 subunit eta OS=Mus musculus OX=10090 GN=Cct7 PE=1 SV=1	0	272.089	54	25	139	3	1	544	59.6	7.84	387.17	25	0	300.7	303.9	303.2	323.6	363.1	352.4	398.6	404	500.2	513.1	687.9	675.3	809.6	835.7	1067.6	1035.3	High	High	High	High	High	High	High	High	High	High	High	High	High	High	High	High
FALSE	High	Master Protein	P26639	Threonine--tRNA ligase 1, cytoplasmic OS=Homo sapiens OX=9606 GN=TARS1 PE=1 SV=3	0	270.579	47	33	128	13	1	723	83.4	6.67	339.56	33	20	16879.6	16679.3	16693.8	16594	16717.2	16652	16681.6	16649.7	16393.3	16500.5	16096.2	16196.3	16030.2	16242.2	15862.3	16007.1	High	High	High	High	High	High	High	High	High	High	High	High	High	High	High	High
FALSE	High	Master Protein	E9Q7G0	Nuclear mitotic apparatus protein 1 OS=Mus musculus OX=10090 GN=Numa1 PE=1 SV=1	0	270.494	31	56	80	35	1	2094	235.5	5.87	214.81	56	0	3567.2	3512.3	3776.1	3764.8	4066.7	4064.8	4417.5	4292.5	5041.1	5034.3	6167.2	6052.8	7193.6	7223.3	8806.8	8622.7	High	High	High	High	High	High	High	High	High	High	High	High	High	High	High	High
FALSE	High	Master Protein	P68366	Tubulin alpha-4A chain OS=Homo sapiens OX=9606 GN=TUBA4A PE=1 SV=1	0	269.753	58	21	359	5	1	448	49.9	5.06	915.85	21	0	3996.5	4041.2	4043	4083.9	4152.2	4136.9	4205.7	4204.5	4461.8	4357.6	4609.5	4625.8	4846.1	4930	5287.5	5210	High	High	High	High	High	High	High	High	High	High	High	High	High	High	High	High
FALSE	High	Master Protein	Q9QUR6	Prolyl endopeptidase OS=Mus musculus OX=10090 GN=Prep PE=1 SV=1	0	269.372	59	36	94	15	1	710	80.7	5.73	280.57	36	25	8063.7	8184.7	8467.7	8493.5	8948.5	8991.7	9475.4	9479	10730.8	10725.9	12530.8	12306.1	14465.6	14443.2	17295.2	16931.5	High	High	High	High	High	High	High	High	High	High	High	High	High	High	High	High
FALSE	High	Master Protein	P35573	Glycogen debranching enzyme OS=Homo sapiens OX=9606 GN=AGL PE=1 SV=3	0	269.159	42	52	91	52	1	1532	174.7	6.76	227.88	52	0	10364.8	10273.7	10286.4	10296.8	10215.9	10155.7	10077.8	10115.3	9706.4	9736.7	9247.6	9298.6	8952.3	8856.8	8177.4	8293.4	High	High	High	High	High	High	High	High	High	High	High	High	High	High	High	High
FALSE	High	Master Protein	P06748	Nucleophosmin OS=Homo sapiens OX=9606 GN=NPM1 PE=1 SV=2	0	269.117	65	16	300	4	1	294	32.6	4.78	858.78	16	17	32642.5	32721.5	33012.7	32936.3	32479.7	32742.4	32439.9	32756.2	31789.9	32208.4	31315.6	31327.1	29780.6	30272.3	28918.3	29243.6	High	High	High	High	High	High	High	High	High	High	High	High	High	High	High	High
FALSE	High	Master Protein	Q9UM54	Unconventional myosin-VI OS=Homo sapiens OX=9606 GN=MYO6 PE=1 SV=4	0	268.701	37	40	79	23	1	1294	149.6	8.53	225.13	40	15	9289.3	9213.4	9289.9	9315.7	9270.4	9169.7	9160.6	9195.1	9083.9	8979.1	8810.8	8896.7	8616.5	8587.2	8257.9	8306.6	High	High	High	High	High	High	High	High	High	High	High	High	High	High	High	High
FALSE	High	Master Protein	P20020	Plasma membrane calcium-transporting ATPase 1 OS=Homo sapiens OX=9606 GN=ATP2B1 PE=1 SV=4	0	268.596	35	34	70	2	1	1220	134.6	5.91	200.15	34	0	288.4	285.2	282.9	292.4	283.7	296.5	295.6	289.2	278.4	266.6	264	260.8	255.9	252	251.5	244.9	High	High	High	High	High	High	High	High	High	High	High	High	High	High	High	High
FALSE	High	Master Protein	O14980	Exportin-1 OS=Homo sapiens OX=9606 GN=XPO1 PE=1 SV=1	0	267.872	43	38	113	7	1	1071	123.3	6.06	297.49	38	35	9704.4	10098.6	9597.8	9889.6	9750.5	10273.8	10206.6	9761.2	9802.6	9631.6	9487.8	9524.1	9334.3	9329.7	9258.4	9257.2	High	High	High	High	High	High	High	High	High	High	High	High	High	High	High	High
FALSE	High	Master Protein	Q12888	TP53-binding protein 1 OS=Homo sapiens OX=9606 GN=TP53BP1 PE=1 SV=2	0	267.614	33	45	75	35	1	1972	213.4	4.7	210.77	45	11	6486.8	6442.3	6525.4	6386.8	6415.1	6462.2	6359.6	6362.5	6282.1	6227.3	6045.1	6046.2	5908.6	5865	5501.2	5585.5	High	High	High	High	High	High	High	High	High	High	High	High	High	High	High	High
FALSE	High	Master Protein	P08133	Annexin A6 OS=Homo sapiens OX=9606 GN=ANXA6 PE=1 SV=3	0	267.549	61	40	124	40	1	673	75.8	5.6	314.88	40	0	14507.5	14371.5	14179.5	14213.8	14144.5	14072.9	13743.5	13897.9	13351.4	13285.2	12534.1	12448.9	11732.7	11628.3	10500.7	10600	High	High	High	High	High	High	High	High	High	High	High	High	High	High	High	High
FALSE	High	Master Protein	Q92878	DNA repair protein RAD50 OS=Homo sapiens OX=9606 GN=RAD50 PE=1 SV=1	0	267.288	41	59	92	29	1	1312	153.8	6.89	224.95	59	24	10999	10976.3	10830.9	10761.8	10769.5	10735.7	10640.8	10637.5	10281.3	10305.7	10032.5	9969.4	9575.1	9491.1	8884	8857	High	High	High	High	High	High	High	High	High	High	High	High	High	High	High	High
FALSE	High	Master Protein	Q99798	Aconitate hydratase, mitochondrial OS=Homo sapiens OX=9606 GN=ACO2 PE=1 SV=2	0	266.95	55	36	97	15	1	780	85.4	7.61	277.61	36	21	8816.5	8865.6	8837.4	8879.1	8942.8	8901.9	9016.3	9000.1	9262	9263.4	9580.9	9517.3	9881.6	9882.4	10395.2	10314.9	High	High	High	High	High	High	High	High	High	High	High	High	High	High	High	High
FALSE	High	Master Protein	Q1KMD3	Heterogeneous nuclear ribonucleoprotein U-like protein 2 OS=Homo sapiens OX=9606 GN=HNRNPUL2 PE=1 SV=1	0	266.713	51	35	98	11	1	747	85.1	4.91	285.76	35	29	10021.9	10006.7	10026.9	10105.9	9966.6	9948.2	9926.9	9944	9718.6	9715.8	9501.2	9449.5	9183.8	9235.9	8952.1	8847	High	High	High	High	High	High	High	High	High	High	High	High	High	High	High	High
FALSE	High	Master Protein	Q3TKT4	Transcription activator BRG1 OS=Mus musculus OX=10090 GN=Smarca4 PE=1 SV=1	0	265.874	28	43	79	2	1	1613	181.3	8	222.46	43	0	330.9	350.6	342.5	345.6	351.2	349.4	347.5	331	327.2	326.6	315.3	341.9	311.1	310.7	292.5	297.6	High	High	High	High	High	High	High	High	High	High	High	High	High	High	High	High
FALSE	High	Master Protein	O00571	ATP-dependent RNA helicase DDX3X OS=Homo sapiens OX=9606 GN=DDX3X PE=1 SV=3	0	265.842	56	39	150	5	1	662	73.2	7.18	385.12	39	37	16444.4	16403	16475.3	16497.5	16486.5	16536.6	16592.2	16582	16522.9	16495.5	16499	16772	16799.5	16615	16858.5	16766.4	High	High	High	High	High	High	High	High	High	High	High	High	High	High	High	High
FALSE	High	Master Protein	O00567	Nucleolar protein 56 OS=Homo sapiens OX=9606 GN=NOP56 PE=1 SV=4	0	265.375	58	31	85	15	1	594	66	9.19	247.4	31	14	9869.7	9765.5	9681.1	9679.3	9544.1	9649.6	9455.3	9531	9074.4	9116.4	8509.9	8561.6	8019.6	8002.6	7211.5	7223.7	High	High	High	High	High	High	High	High	High	High	High	High	High	High	High	High
FALSE	High	Master Protein	Q96T58	Msx2-interacting protein OS=Homo sapiens OX=9606 GN=SPEN PE=1 SV=1	0	264.99	24	69	94	69	1	3664	402	7.64	204.75	69	0	9174.2	9170.6	9149.5	9097.8	9187	9052.7	9021.7	9078.5	8934.9	8884	8629.6	8590.3	8436.7	8378.1	8080.2	8109.6	High	High	High	High	High	High	High	High	High	High	High	High	High	High	High	High
FALSE	High	Master Protein	P24928	DNA-directed RNA polymerase II subunit RPB1 OS=Homo sapiens OX=9606 GN=POLR2A PE=1 SV=2	0	264.938	32	52	94	52	1	1970	217	7.37	227.79	52	0	9348.5	9349.3	9315.6	9273.4	9312.4	9245.2	9252.6	9297.4	9020.8	9135.4	8919.6	8930.9	8857	8775.5	8752.8	8677.6	High	High	High	High	High	High	High	High	High	High	High	High	High	High	High	High
FALSE	High	Master Protein	P35606	Coatomer subunit beta' OS=Homo sapiens OX=9606 GN=COPB2 PE=1 SV=2	0	264.489	43	33	89	6	1	906	102.4	5.27	248.8	33	32	9234.2	9237.6	9246	9258.5	9273	9227.9	9166	9167.8	9104.5	9006.2	8911.5	8903.8	8795.3	8626.1	8446.9	8368	High	High	High	High	High	High	High	High	High	High	High	High	High	High	High	High
FALSE	High	Master Protein	Q99613	Eukaryotic translation initiation factor 3 subunit C OS=Homo sapiens OX=9606 GN=EIF3C PE=1 SV=1	0	262.647	39	37	120	6	1	913	105.3	5.68	309.69	37	34	12109.2	12162	12084.7	12136.3	12038.7	12117.2	12008.5	11925.4	11912.2	11865.5	11567.7	11596.7	11336.7	11430.2	10996.3	11084.5	High	High	High	High	High	High	High	High	High	High	High	High	High	High	High	High
FALSE	High	Master Protein	Q8NE71	ATP-binding cassette sub-family F member 1 OS=Homo sapiens OX=9606 GN=ABCF1 PE=1 SV=2	0	262.479	48	35	94	19	1	845	95.9	6.8	229.24	35	16	9226.1	9274.1	9210.4	9184.5	9067	9076	9067.8	9045.4	8828.1	8810.8	8690.5	8626.6	8369.4	8443.9	7922.6	7934.7	High	High	High	High	High	High	High	High	High	High	High	High	High	High	High	High
FALSE	High	Master Protein	P49312	Heterogeneous nuclear ribonucleoprotein A1 OS=Mus musculus OX=10090 GN=Hnrnpa1 PE=1 SV=2	0	262.447	71	19	324	1	1	320	34.2	9.23	869.98	19	0	1287.8	1274.3	1301.2	1255	1274.1	1248.3	1228	1248.7	1211.5	1190.7	1113.2	1116.5	1016.4	1040.6	935.6	950.9	High	High	High	High	High	High	High	High	High	High	High	High	High	High	High	High
FALSE	High	Master Protein	O15067	Phosphoribosylformylglycinamidine synthase OS=Homo sapiens OX=9606 GN=PFAS PE=1 SV=4	0	262.257	37	36	106	24	1	1338	144.6	5.76	265.33	36	12	10332	10254.4	10166.2	10216.6	10051.9	10034.3	9970.1	9914.6	9603.5	9617	9236.8	9236	8913.8	8790.1	8062.3	8113.9	High	High	High	High	High	High	High	High	High	High	High	High	High	High	High	High
FALSE	High	Master Protein	P70398	Probable ubiquitin carboxyl-terminal hydrolase FAF-X OS=Mus musculus OX=10090 GN=Usp9x PE=1 SV=2	0	261.893	24	57	100	9	1	2559	290.5	5.87	231.95	57	0	977.1	980.9	1009.9	1031.2	1087.1	1063.3	1116.3	1128.2	1239.5	1272.2	1459.5	1416	1670.8	1689.8	2032	1933.6	High	High	High	High	High	High	High	High	High	High	High	High	High	High	High	High
FALSE	High	Master Protein	E9Q557	Desmoplakin OS=Mus musculus OX=10090 GN=Dsp PE=1 SV=1	0	260.178	20	56	98	1	1	2883	332.7	6.8	227.78	56	0																	High	High	High	High	High	High	High	High	High	High	High	High	High	High	High	High
FALSE	High	Master Protein	P50851	Lipopolysaccharide-responsive and beige-like anchor protein OS=Homo sapiens OX=9606 GN=LRBA PE=1 SV=4	0	259.738	23	56	85	28	1	2863	318.9	5.6	205.12	56	27	8810.9	8776.5	8714.1	8725.7	8794.9	8693.1	8656	8734.1	8656.6	8621.5	8610.2	8532.1	8274	8359.8	8095	8054.9	High	High	High	High	High	High	High	High	High	High	High	High	High	High	High	High
FALSE	High	Master Protein	Q8R1B4	Eukaryotic translation initiation factor 3 subunit C OS=Mus musculus OX=10090 GN=Eif3c PE=1 SV=1	0	259.615	38	34	111	3	1	911	105.5	5.78	296.95	34	0	447.1	437.6	478.5	501.4	498.2	500.2	546.8	534	624.4	623.2	714.8	722.2	846.1	827.5	1000.2	984	High	High	High	High	High	High	High	High	High	High	High	High	High	High	High	High
FALSE	High	Master Protein	Q9Y4A5	Transformation/transcription domain-associated protein OS=Homo sapiens OX=9606 GN=TRRAP PE=1 SV=3	0	259.559	18	62	83	28	1	3859	437.3	8.19	209.26	62	25	8039.3	7998.4	8053.5	7974.6	7904.3	7905	7835.8	7941.9	7769	7801.2	7625.5	7628.8	7387.6	7437.2	7079.3	7142.6	High	High	High	High	High	High	High	High	High	High	High	High	High	High	High	High
FALSE	High	Master Protein	Q12789	General transcription factor 3C polypeptide 1 OS=Homo sapiens OX=9606 GN=GTF3C1 PE=1 SV=4	0	258.629	30	53	80	53	1	2109	238.7	7.3	209.88	53	0	8636.5	8695.9	8525.7	8522	8479.4	8375.3	8296.6	8370.3	8153.6	8131.3	8005.5	7982.7	7675	7805.8	7292.5	7354.8	High	High	High	High	High	High	High	High	High	High	High	High	High	High	High	High
FALSE	High	Master Protein	Q14157	Ubiquitin-associated protein 2-like OS=Homo sapiens OX=9606 GN=UBAP2L PE=1 SV=2	0	258.567	46	30	78	5	1	1087	114.5	7.11	221.99	30	26	7549.4	7571.7	7500.1	7537.5	7585.5	7457.3	7434.5	7500.2	7411.3	7385	7330.3	7379.8	7175.8	7313.6	7072.5	7074.9	High	High	High	High	High	High	High	High	High	High	High	High	High	High	High	High
FALSE	High	Master Protein	P52701	DNA mismatch repair protein Msh6 OS=Homo sapiens OX=9606 GN=MSH6 PE=1 SV=2	0	258.292	39	46	96	28	1	1360	152.7	6.9	242.88	46	21	9967.2	9837.4	9851.6	9836.9	9708.7	9777.5	9624.2	9639.2	9435.3	9416.3	9076.5	9085.6	8632.2	8592.4	8122.3	8109.9	High	High	High	High	High	High	High	High	High	High	High	High	High	High	High	High
FALSE	High	Master Protein	O75116	Rho-associated protein kinase 2 OS=Homo sapiens OX=9606 GN=ROCK2 PE=1 SV=4	0	258.154	41	49	88	14	1	1388	160.8	6.02	202.57	49	26	8442.1	8484.4	8581.8	8598.3	8495	8460.8	8510.5	8453.2	8457.9	8439.1	8238.3	8240.4	8200.8	8130.3	7991.6	7950	High	High	High	High	High	High	High	High	High	High	High	High	High	High	High	High
FALSE	High	Master Protein	O15020	Spectrin beta chain, non-erythrocytic 2 OS=Homo sapiens OX=9606 GN=SPTBN2 PE=1 SV=3	0	257.271	26	49	77	39	1	2390	271.2	6.11	196.96	49	0	5897.9	5886	5880.6	5829	5761.4	5824.9	5768.4	5737	5584.8	5570.3	5303.4	5338.6	5087.9	5089.3	4698.9	4726.3	High	High	High	High	High	High	High	High	High	High	High	High	High	High	High	High
FALSE	High	Master Protein	Q91WQ3	Tyrosine--tRNA ligase, cytoplasmic OS=Mus musculus OX=10090 GN=Yars1 PE=1 SV=3	0	257.236	63	35	129	5	1	528	59.1	7.01	331.19	35	0	776.9	782.7	819.7	848.2	897.5	917	1017.1	998.2	1132.1	1166	1394.5	1426.8	1703	1754.1	2058	2063	High	High	High	High	High	High	High	High	High	High	High	High	High	High	High	High
FALSE	High	Master Protein	P60174	Triosephosphate isomerase OS=Homo sapiens OX=9606 GN=TPI1 PE=1 SV=4	0	257.078	88	18	220	6	1	249	26.7	6.9	702.16	18	13	31574.6	31419.9	31887.4	32112.8	31042.9	31429.5	30798	31152.9	30011.6	30688	28867.5	30015.2	27792.5	28683.2	26725.9	27778.6	High	High	High	High	High	High	High	High	High	High	High	High	High	High	High	High
FALSE	High	Master Protein	Q8R081	Heterogeneous nuclear ribonucleoprotein L OS=Mus musculus OX=10090 GN=Hnrnpl PE=1 SV=2	0	256.516	55	24	192	6	1	586	63.9	8.1	446.26	24	0	437.4	467.1	569.5	594.1	721.9	713.7	853.8	846	1173.1	1189.4	1692.9	1649.6	2229.1	2253.5	3048.5	2869.7	High	High	High	High	High	High	High	High	High	High	High	High	High	High	High	High
FALSE	High	Master Protein	P97311	DNA replication licensing factor MCM6 OS=Mus musculus OX=10090 GN=Mcm6 PE=1 SV=1	0	256.018	45	34	100	8	1	821	92.8	5.45	266.83	34	0	776.9	802.8	848	886.5	967.2	939.7	1068.8	1075.3	1271.4	1275.9	1620	1563	2012.7	1976	2504.4	2437.3	High	High	High	High	High	High	High	High	High	High	High	High	High	High	High	High
FALSE	High	Master Protein	Q91ZW3	SWI/SNF-related matrix-associated actin-dependent regulator of chromatin subfamily A member 5 OS=Mus musculus OX=10090 GN=Smarca5 PE=1 SV=1	0	255.908	41	47	117	3	1	1051	121.6	8.15	283.44	47	0	326.1	323.9	348.4	352.3	370.7	368.4	389.2	383.1	411	428.1	500.2	483.7	565	562.8	651.7	625.2	High	High	High	High	High	High	High	High	High	High	High	High	High	High	High	High
FALSE	High	Master Protein	O70133	ATP-dependent RNA helicase A OS=Mus musculus OX=10090 GN=Dhx9 PE=1 SV=2	0	255.41	28	34	121	11	1	1380	149.4	6.83	332.85	34	0	1212.7	1216.2	1329.7	1322.8	1467.5	1437.2	1620.9	1629.1	2002.6	1998.4	2503.7	2538.4	3145.1	3048.9	3949.7	3901.1	High	High	High	High	High	High	High	High	High	High	High	High	High	High	High	High
FALSE	High	Master Protein	O95071	E3 ubiquitin-protein ligase UBR5 OS=Homo sapiens OX=9606 GN=UBR5 PE=1 SV=2	0	255.339	24	52	83	10	1	2799	309.2	5.85	218.27	52	36	7719.8	7668.3	7596.7	7580	7562.1	7635.2	7572.6	7499.5	7484.6	7462	7238.5	7167.3	7069.9	6967.1	6677.9	6764.5	High	High	High	High	High	High	High	High	High	High	High	High	High	High	High	High
FALSE	High	Master Protein	P02545	Prelamin-A/C OS=Homo sapiens OX=9606 GN=LMNA PE=1 SV=1	0	255.15	59	43	103	7	1	664	74.1	7.02	252.08	43	36	11043.4	11106.2	11081.1	11123.6	11263	11207.8	11396.7	11272.8	11632.8	11565.9	11937.1	11914.9	12702.2	12324.6	12858.4	12930.6	High	High	High	High	High	High	High	High	High	High	High	High	High	High	High	High
FALSE	High	Master Protein	P25705	ATP synthase subunit alpha, mitochondrial OS=Homo sapiens OX=9606 GN=ATP5F1A PE=1 SV=1	0	254.915	53	27	188	2	1	553	59.7	9.13	545.17	27	32	21696.4	21669.6	21785.3	21703.8	21762.6	21631.6	21782.9	21579	21941.7	22021.8	22372.5	22429.2	22576.8	22710.5	23328.2	23535.1	High	High	High	High	High	High	High	High	High	High	High	High	High	High	High	High
FALSE	High	Master Protein	P14868	Aspartate--tRNA ligase, cytoplasmic OS=Homo sapiens OX=9606 GN=DARS1 PE=1 SV=2	0	254.777	69	32	123	11	1	501	57.1	6.55	326.81	32	23	15048.6	15054	14938.5	14931.9	14899.2	14755.7	14658.1	14580.8	14235.8	14324.5	13862	13962.9	13307.9	13377.8	12477.6	12547.7	High	High	High	High	High	High	High	High	High	High	High	High	High	High	High	High
FALSE	High	Master Protein	Q62167	ATP-dependent RNA helicase DDX3X OS=Mus musculus OX=10090 GN=Ddx3x PE=1 SV=3	0	254.62	57	39	140	5	1	662	73.1	7.18	369.38	39	0	671.2	667.7	738.7	767.8	854.5	858.3	956.4	925.3	1162.9	1195.7	1528.1	1530.5	1932.6	1922.6	2508.5	2480.2	High	High	High	High	High	High	High	High	High	High	High	High	High	High	High	High
FALSE	High	Master Protein	Q8NC51	Plasminogen activator inhibitor 1 RNA-binding protein OS=Homo sapiens OX=9606 GN=SERBP1 PE=1 SV=2	0	254.499	56	26	167	7	1	408	44.9	8.65	403.2	26	22	16336.5	16128.3	16523.4	16396.2	16230.2	16185.3	16166.6	16144.1	15968.5	16003.7	15597.7	15786.7	15527.1	15510.3	15125.1	15300.8	High	High	High	High	High	High	High	High	High	High	High	High	High	High	High	High
FALSE	High	Master Protein	Q64514	Tripeptidyl-peptidase 2 OS=Mus musculus OX=10090 GN=Tpp2 PE=1 SV=3	0	254.052	40	40	75	14	1	1262	139.8	6.58	201	40	0	2305.4	2280.3	2399.2	2411.7	2472.1	2517.5	2660.5	2678.6	2834.2	2921.3	3282.9	3229.3	3737.2	3682.2	4323.4	4276	High	High	High	High	High	High	High	High	High	High	High	High	High	High	High	High
FALSE	High	Master Protein	Q922D8	C-1-tetrahydrofolate synthase, cytoplasmic OS=Mus musculus OX=10090 GN=Mthfd1 PE=1 SV=4	0	253.707	47	35	106	14	1	935	101.1	7.14	281.19	35	0	1000.8	1013	1109.6	1072.3	1183.8	1166.5	1344.7	1307.8	1615	1633.3	2170.1	2064.4	2672.7	2652.5	3328.2	3262.7	High	High	High	High	High	High	High	High	High	High	High	High	High	High	High	High
FALSE	High	Master Protein	P27659	60S ribosomal protein L3 OS=Mus musculus OX=10090 GN=Rpl3 PE=1 SV=3	0	253.159	48	25	171	3	1	403	46.1	10.21	372.06	25	0	281.5	276.7	323.3	335.6	392.7	387.4	459.1	472.2	618.5	655.6	916.9	896.9	1179.9	1176.6	1503.3	1537.7	High	High	High	High	High	High	High	High	High	High	High	High	High	High	High	High
FALSE	High	Master Protein	Q8K310	Matrin-3 OS=Mus musculus OX=10090 GN=Matr3 PE=1 SV=1	0	253.115	42	34	151	3	1	846	94.6	6.25	387.9	34	0	369.6	376.8	407.7	435.9	481.7	445.1	550.7	566.1	692.2	704.9	918.8	939.4	1180	1189.9	1498	1533.8	High	High	High	High	High	High	High	High	High	High	High	High	High	High	High	High
FALSE	High	Master Protein	P48678	Prelamin-A/C OS=Mus musculus OX=10090 GN=Lmna PE=1 SV=2	0	253.095	57	41	103	5	1	665	74.2	6.98	243.6	41	0	432.1	423.9	477.8	450.7	513.1	518.4	576.3	588.9	730.4	731.9	936.6	924.1	1161.7	1147.1	1459.3	1406.4	High	High	High	High	High	High	High	High	High	High	High	High	High	High	High	High
FALSE	High	Master Protein	P52948	Nuclear pore complex protein Nup98-Nup96 OS=Homo sapiens OX=9606 GN=NUP98 PE=1 SV=4	0	252.94	28	39	81	22	1	1817	197.5	6.4	225.96	39	20	8939.6	8982.6	8899.4	9007.7	9011.2	8842.3	8947.5	8875.6	8744.1	8795	8500.5	8539.5	8186.9	8165.9	7906.5	7939	High	High	High	High	High	High	High	High	High	High	High	High	High	High	High	High
FALSE	High	Master Protein	P17980	26S proteasome regulatory subunit 6A OS=Homo sapiens OX=9606 GN=PSMC3 PE=1 SV=3	0	252.768	70	26	104	1	1	439	49.2	5.24	289.08	26	0	327.7	321	327.2	329.3	336.4	334.9	325.1	324.1	345.7	329.5	336.3	333.5	325.8	317.5	316.3	330.6	High	High	High	High	High	High	High	High	High	High	High	High	High	High	High	High
FALSE	High	Master Protein	P40939	Trifunctional enzyme subunit alpha, mitochondrial OS=Homo sapiens OX=9606 GN=HADHA PE=1 SV=2	0	252.582	49	34	90	25	1	763	82.9	9.04	238.63	34	10	10813.4	10778.7	10568.5	10624.2	10640.9	10601.9	10523.4	10370.9	10220.8	10219.1	9709.7	9853.3	9426.9	9352.9	8811.8	8735.5	High	High	High	High	High	High	High	High	High	High	High	High	High	High	High	High
FALSE	High	Master Protein	O75122	CLIP-associating protein 2 OS=Homo sapiens OX=9606 GN=CLASP2 PE=1 SV=3	0	252.235	41	44	68	10	1	1294	141	8.4	184.13	44	25	6306	6413.3	6340	6322.6	6319.4	6281.9	6331.7	6346.1	6241.7	6245.8	6096.5	6175.3	6086.3	6110.5	5932.4	5910.8	High	High	High	High	High	High	High	High	High	High	High	High	High	High	High	High
FALSE	High	Master Protein	Q920B9	FACT complex subunit SPT16 OS=Mus musculus OX=10090 GN=Supt16h PE=1 SV=2	0	252.213	39	42	130	3	1	1047	119.7	5.66	351.36	42	0	235	236.6	279.1	268.4	287	289.6	324	322.1	366.3	353.3	475	453.8	544.6	552.6	696.2	660.3	High	High	High	High	High	High	High	High	High	High	High	High	High	High	High	High
FALSE	High	Master Protein	Q62383	Transcription elongation factor SPT6 OS=Mus musculus OX=10090 GN=Supt6h PE=1 SV=2	0	251.909	30	44	76	4	1	1726	199	4.93	194.92	44	0	107.2	116.1	125.1	126.4	126.4	125.3	153.2	144.3	175.8	177.5	213.3	201.7	237.9	236.5	310.9	310	High	High	High	High	High	High	High	High	High	High	High	High	High	High	High	High
FALSE	High	Master Protein	A6NHR9	Structural maintenance of chromosomes flexible hinge domain-containing protein 1 OS=Homo sapiens OX=9606 GN=SMCHD1 PE=1 SV=2	0	250.908	36	61	95	42	1	2005	226.2	7.3	222.23	61	17	11765.4	11726.1	11608	11524.5	11590.8	11601.5	11391.7	11368.5	11162.3	11244.7	10872	10819.3	10538.6	10433.8	9977.6	9895.6	High	High	High	High	High	High	High	High	High	High	High	High	High	High	High	High
FALSE	High	Master Protein	Q5SW19	Clustered mitochondria protein homolog OS=Mus musculus OX=10090 GN=Cluh PE=1 SV=2	0	250.185	41	45	82	10	1	1315	148	6.02	208.01	45	0	1044	1028.5	1163.5	1178	1274.3	1256.7	1349.5	1309.9	1515.5	1506.5	1786.3	1769.7	2044.4	2118.2	2515.2	2486.4	High	High	High	High	High	High	High	High	High	High	High	High	High	High	High	High
FALSE	High	Master Protein	Q11011	Puromycin-sensitive aminopeptidase OS=Mus musculus OX=10090 GN=Npepps PE=1 SV=2	0	249.899	44	33	103	4	1	920	103.3	5.9	280.03	33	0	301.5	311.6	333.7	335	373.1	372.4	397.2	423.1	495.7	526.7	657.3	613.4	791.9	793.3	1002.2	976.9	High	High	High	High	High	High	High	High	High	High	High	High	High	High	High	High
FALSE	High	Master Protein	Q99666	RANBP2-like and GRIP domain-containing protein 5/6 OS=Homo sapiens OX=9606 GN=RGPD5 PE=1 SV=3	0	249.648	30	47	94	9	1	1765	198.8	6.42	240.62	47	2	1156.4	1187.1	1209.6	1180.8	1162.2	1189.2	1156.6	1165	1154.5	1146.7	1117.9	1108.5	1089.1	1075.1	1035.3	1042.3	High	High	High	High	High	High	High	High	High	High	High	High	High	High	High	High
FALSE	High	Master Protein	P54886	Delta-1-pyrroline-5-carboxylate synthase OS=Homo sapiens OX=9606 GN=ALDH18A1 PE=1 SV=2	0	249.53	55	36	109	12	1	795	87.2	7.12	275.67	36	26	9150.3	9124.4	9108.4	9129.7	9254.6	9104.7	9069.3	9099.7	9089.6	9061.3	9103.6	9052	9063.5	9027.7	9086.8	9083	High	High	High	High	High	High	High	High	High	High	High	High	High	High	High	High
FALSE	High	Master Protein	Q07065	Cytoskeleton-associated protein 4 OS=Homo sapiens OX=9606 GN=CKAP4 PE=1 SV=2	0	249.462	59	34	85	22	1	602	66	5.92	261.08	34	12	9637.6	9616.8	9447.3	9469.8	9543.7	9491	9610.4	9544.1	9422.4	9484.3	9482.1	9445.7	9592.5	9526.5	9501.6	9446.7	High	High	High	High	High	High	High	High	High	High	High	High	High	High	High	High
FALSE	High	Master Protein	Q9UKV3	Apoptotic chromatin condensation inducer in the nucleus OS=Homo sapiens OX=9606 GN=ACIN1 PE=1 SV=2	0	248.872	41	42	86	25	1	1341	151.8	6.43	234.76	42	18	7998.3	7939.8	7835.3	7784.6	7878.7	7782.3	7694.8	7789.1	7563.3	7551.8	7196.5	7092.7	6979.7	6869.3	6506.4	6462.8	High	High	High	High	High	High	High	High	High	High	High	High	High	High	High	High
FALSE	High	Master Protein	P48147	Prolyl endopeptidase OS=Homo sapiens OX=9606 GN=PREP PE=1 SV=2	0	248.605	57	34	87	13	1	710	80.6	5.86	254.54	34	0	3786.3	3828.6	3844.2	3835.1	3761.9	3758.1	3683.7	3665.9	3533.8	3534.7	3269.2	3341.1	3010.8	3036	2751.2	2819.5	High	High	High	High	High	High	High	High	High	High	High	High	High	High	High	High
FALSE	High	Master Protein	P42285	Exosome RNA helicase MTR4 OS=Homo sapiens OX=9606 GN=MTREX PE=1 SV=3	0	247.825	42	42	107	8	1	1042	117.7	6.52	260.78	42	35	13021.2	13033.1	12936.1	13004.3	12924.2	13009.3	12847.9	12793.3	12595.7	12604.2	11923.8	12154.5	11674.7	11723.3	10977.3	11094.6	High	High	High	High	High	High	High	High	High	High	High	High	High	High	High	High
FALSE	High	Master Protein	P50395	Rab GDP dissociation inhibitor beta OS=Homo sapiens OX=9606 GN=GDI2 PE=1 SV=2	0	247.284	66	28	101	9	1	445	50.6	6.47	283.62	28	24	13524.4	13369.6	13291	13311.4	13179	13207.3	13111.9	13161.1	12988.7	12884.6	12780.6	12648.6	12420	12346.6	12026.6	11913.2	High	High	High	High	High	High	High	High	High	High	High	High	High	High	High	High
FALSE	High	Master Protein	O88685	26S proteasome regulatory subunit 6A OS=Mus musculus OX=10090 GN=Psmc3 PE=1 SV=2	0	247.15	69	26	100	1	1	442	49.5	5.19	284.73	26	34	8959.1	8897.6	9006.4	9014	8999.9	9003.5	9186.4	9165.2	9331.4	9294.6	9447.8	9372.6	9598.2	9647.9	9914.7	9876.8	High	High	High	High	High	High	High	High	High	High	High	High	High	High	High	High
FALSE	High	Master Protein	Q15459	Splicing factor 3A subunit 1 OS=Homo sapiens OX=9606 GN=SF3A1 PE=1 SV=1	0	246.628	41	29	95	4	1	793	88.8	5.22	297.64	29	26	11042.9	11093.7	11010.1	10996	10985.8	10913.8	10837.4	10850.3	10633.3	10635.7	10265.4	10275.9	10017.2	10061.9	9629	9647	High	High	High	High	High	High	High	High	High	High	High	High	High	High	High	High
FALSE	High	Master Protein	Q7TPV4	Myb-binding protein 1A OS=Mus musculus OX=10090 GN=Mybbp1a PE=1 SV=2	0	246.594	35	38	72	36	1	1344	151.9	8.95	209.93	38	0	4567.8	4573.8	5063.4	5071.3	5374.9	5393.6	5914.6	5925	6998.1	7055.7	8712.6	8597	10551.3	10565.4	13069.2	12874.3	High	High	High	High	High	High	High	High	High	High	High	High	High	High	High	High
FALSE	High	Master Protein	P08003	Protein disulfide-isomerase A4 OS=Mus musculus OX=10090 GN=Pdia4 PE=1 SV=3	0	246.373	51	30	109	16	1	638	71.9	5.31	289.92	30	0	2299.8	2099.6	2535.9	2336.7	2704.1	2609.2	2978.5	2924.1	3704.6	3683	4865.5	4756	6187.3	6114.9	7943.8	7766.1	High	High	High	High	High	High	High	High	High	High	High	High	High	High	High	High
FALSE	High	Master Protein	P56192	Methionine--tRNA ligase, cytoplasmic OS=Homo sapiens OX=9606 GN=MARS1 PE=1 SV=2	0	246.265	47	35	104	24	1	900	101.1	6.16	285.28	35	12	12219.2	12262.2	12033.4	12085.8	12112.2	11968.8	11788.7	11875.7	11552.7	11602.4	11004.7	11053.3	10472.6	10517.3	9685.8	9814.2	High	High	High	High	High	High	High	High	High	High	High	High	High	High	High	High
FALSE	High	Master Protein	P35221	Catenin alpha-1 OS=Homo sapiens OX=9606 GN=CTNNA1 PE=1 SV=1	0	245.877	49	38	78	5	1	906	100	6.29	212.91	38	33	10562.8	10450	10455.5	10397.1	10441.7	10385.3	10327.7	10378	10087.7	10158.2	9920.6	9880.4	9643.7	9626.6	9161.5	9300.1	High	High	High	High	High	High	High	High	High	High	High	High	High	High	High	High
FALSE	High	Master Protein	Q14966	Zinc finger protein 638 OS=Homo sapiens OX=9606 GN=ZNF638 PE=1 SV=2	0	245.81	33	54	80	46	1	1978	220.5	6.38	188.99	54	9	8582	8675.8	8595.1	8621.7	8581.1	8537	8491	8435.3	8220.1	8287.9	7813.1	7862.2	7488.2	7570.9	7093.3	7126.2	High	High	High	High	High	High	High	High	High	High	High	High	High	High	High	High
FALSE	High	Master Protein	P09405	Nucleolin OS=Mus musculus OX=10090 GN=Ncl PE=1 SV=2	0	244.655	43	36	224	22	1	707	76.7	4.75	562.41	36	0	3331.1	3367.9	3819.6	3833.2	4317.3	4227	4994	4854.4	6163.3	6120.6	8146.1	7853.9	10220.4	10034.7	12959.1	12649.1	High	High	High	High	High	High	High	High	High	High	High	High	High	High	High	High
FALSE	High	Master Protein	P51610	Host cell factor 1 OS=Homo sapiens OX=9606 GN=HCFC1 PE=1 SV=2	0	244.335	25	35	92	6	1	2035	208.6	7.46	254.91	35	26	8499.2	8569.4	8609.2	8548	8587.4	8524.7	8549.2	8557.9	8487.2	8390.6	8293.4	8323.6	8153.6	8159.4	8117	8018.1	High	High	High	High	High	High	High	High	High	High	High	High	High	High	High	High
FALSE	High	Master Protein	Q9WTM5	RuvB-like 2 OS=Mus musculus OX=10090 GN=Ruvbl2 PE=1 SV=3	0	244.171	63	29	101	1	1	463	51.1	5.64	269.11	29	33	12133.9	12011.4	12064	12012.6	11981.7	12029.5	11936.8	11922.8	11697	11641	11609.5	11632.7	11459.6	11370.2	11153.8	11125.8	High	High	High	High	High	High	High	High	High	High	High	High	High	High	High	High
FALSE	High	Master Protein	Q01320	DNA topoisomerase 2-alpha OS=Mus musculus OX=10090 GN=Top2a PE=1 SV=2	0	243.619	32	48	107	16	1	1528	172.7	8.6	264.25	48	0	845.8	830.9	915.6	928.7	997.3	997.4	1111.6	1069.8	1288	1303.3	1631.5	1625.9	1963.8	1905.3	2451	2324.4	High	High	High	High	High	High	High	High	High	High	High	High	High	High	High	High
FALSE	High	Master Protein	Q9Y230	RuvB-like 2 OS=Homo sapiens OX=9606 GN=RUVBL2 PE=1 SV=3	0	243.214	63	29	104	1	1	463	51.1	5.64	277.97	29	0	744	769.3	701.5	716	748.3	717.6	700.7	745.7	708.5	699.8	652.5	649.3	628.1	628.8	611.1	591.8	High	High	High	High	High	High	High	High	High	High	High	High	High	High	High	High
FALSE	High	Master Protein	Q9Y2W1	Thyroid hormone receptor-associated protein 3 OS=Homo sapiens OX=9606 GN=THRAP3 PE=1 SV=2	0	243.213	36	37	101	21	1	955	108.6	10.15	247.4	37	14	10081.4	10045.4	10124.4	9945.8	10025.1	9890	9835.3	9857.4	9583.3	9533.8	8997.1	9136	8795.6	8614	7975.1	8046.9	High	High	High	High	High	High	High	High	High	High	High	High	High	High	High	High
FALSE	High	Master Protein	Q8VDN2	Sodium/potassium-transporting ATPase subunit alpha-1 OS=Mus musculus OX=10090 GN=Atp1a1 PE=1 SV=1	0	243	38	35	102	5	1	1023	112.9	5.45	292.57	35	0	769.6	746	816	804.1	823.6	839.8	857.8	879.9	966	946.1	1040.6	1049	1191.1	1158.3	1338.2	1311.6	High	High	High	High	High	High	High	High	High	High	High	High	High	High	High	High
FALSE	High	Master Protein	P51659	Peroxisomal multifunctional enzyme type 2 OS=Homo sapiens OX=9606 GN=HSD17B4 PE=1 SV=3	0	242.887	51	31	83	25	1	736	79.6	8.84	242.2	31	6	8697.3	8628.9	8542.9	8502.7	8617	8500.7	8426.7	8368.8	8103.7	8078.1	7698.6	7671.7	7355.9	7289.9	6773.2	6771	High	High	High	High	High	High	High	High	High	High	High	High	High	High	High	High
FALSE	High	Master Protein	Q9Z110	Delta-1-pyrroline-5-carboxylate synthase OS=Mus musculus OX=10090 GN=Aldh18a1 PE=1 SV=2	0	242.799	56	35	91	11	1	795	87.2	7.55	239.03	35	0	827	814.6	901.9	925.8	1032.4	1063.9	1207.4	1168.2	1494.7	1501.5	1979.2	1934.1	2502.7	2525.1	3189	3113.2	High	High	High	High	High	High	High	High	High	High	High	High	High	High	High	High
FALSE	High	Master Protein	P07195	L-lactate dehydrogenase B chain OS=Homo sapiens OX=9606 GN=LDHB PE=1 SV=2	0	242.763	53	22	217	20	1	334	36.6	6.05	557.82	22	2	30805.4	30591	30272.4	30252.6	29502.7	29579.6	28934	29063.9	27600.8	27875.4	25632.6	26132	23729.6	23837.7	20858.4	21110.5	High	High	High	High	High	High	High	High	High	High	High	High	High	High	High	High
FALSE	High	Master Protein	P55884	Eukaryotic translation initiation factor 3 subunit B OS=Homo sapiens OX=9606 GN=EIF3B PE=1 SV=3	0	242.565	42	28	112	7	1	814	92.4	5	310.88	28	23	12710.8	12857	12762.3	12762.5	12566.7	12736.1	12641.6	12612.1	12504.2	12552.4	12447.8	12628.7	12212.6	12296.2	12121.7	12320.8	High	High	High	High	High	High	High	High	High	High	High	High	High	High	High	High
FALSE	High	Master Protein	P14211	Calreticulin OS=Mus musculus OX=10090 GN=Calr PE=1 SV=1	0	242.385	73	25	128	8	1	416	48	4.49	371.19	25	17	12592.5	12542.3	13049.5	13033.9	13520.1	13457.1	13947.8	13943.3	15054.8	15106.8	16766.6	16783.8	18532.3	18671.2	21353.4	21268.3	High	High	High	High	High	High	High	High	High	High	High	High	High	High	High	High
FALSE	High	Master Protein	Q61753	D-3-phosphoglycerate dehydrogenase OS=Mus musculus OX=10090 GN=Phgdh PE=1 SV=3	0	241.885	39	19	133	2	1	533	56.5	6.54	409.31	19	0	52.1	40.6	55.8	64.3	75.1	84	88	104.2	142.7	148.5	240.3	191.8	300	298.2	403.4	386.1	High	High	High	High	High	High	High	High	High	High	High	High	High	High	High	High
FALSE	High	Master Protein	Q9UBT2	SUMO-activating enzyme subunit 2 OS=Homo sapiens OX=9606 GN=UBA2 PE=1 SV=2	0	240.841	51	27	76	12	1	640	71.2	5.29	236.44	27	16	7059.3	7061.5	6957.5	6969.7	6874.9	6883.1	6793.6	6819.5	6699.9	6633.2	6498.9	6411	6275.4	6285.6	5934.1	6008.9	High	High	High	High	High	High	High	High	High	High	High	High	High	High	High	High
FALSE	High	Master Protein	Q8N1F7	Nuclear pore complex protein Nup93 OS=Homo sapiens OX=9606 GN=NUP93 PE=1 SV=2	0	240.762	52	40	93	12	1	819	93.4	5.72	216.63	40	30	10699.8	10557.1	10619	10545.4	10594.7	10582.4	10589.3	10467.7	10508.2	10495.8	10390.4	10381.9	10179.9	10125.5	9943.9	9847.8	High	High	High	High	High	High	High	High	High	High	High	High	High	High	High	High
FALSE	High	Master Protein	Q14151	Scaffold attachment factor B2 OS=Homo sapiens OX=9606 GN=SAFB2 PE=1 SV=1	0	240.643	43	44	91	24	1	953	107.4	6.16	233.49	44	18	7097.5	7226.5	7253.8	7232.9	7081	7129	7039.5	6959.1	6734.7	6800.1	6453	6510.8	6068.1	6013.7	5513.3	5525.6	High	High	High	High	High	High	High	High	High	High	High	High	High	High	High	High
FALSE	High	Master Protein	O70318	Band 4.1-like protein 2 OS=Mus musculus OX=10090 GN=Epb41l2 PE=1 SV=2	0	239.979	49	41	86	23	1	988	109.9	5.43	210.91	41	2	2413.9	2395.1	2550.8	2549	2816.2	2770.5	3060.5	2996.7	3599.7	3621.8	4469.7	4396.1	5395.5	5343	6650.6	6547.6	High	High	High	High	High	High	High	High	High	High	High	High	High	High	High	High
FALSE	High	Master Protein	Q3V3R1	Monofunctional C1-tetrahydrofolate synthase, mitochondrial OS=Mus musculus OX=10090 GN=Mthfd1l PE=1 SV=2	0	239.954	41	36	88	20	1	977	105.7	7.02	226.76	36	16	7047.2	7028.3	7352.8	7305.6	7699.4	7685.5	8130	8113.7	9116	9251.7	10720.8	10447.2	12352.7	12330.1	14695	14310.9	High	High	High	High	High	High	High	High	High	High	High	High	High	High	High	High
FALSE	High	Master Protein	Q5SW79	Centrosomal protein of 170 kDa OS=Homo sapiens OX=9606 GN=CEP170 PE=1 SV=1	0	239.586	35	44	67	23	1	1584	175.2	7.11	185.25	44	16	6778.7	6702.4	6635.1	6678.2	6623.1	6583.3	6566.5	6588.7	6450.5	6433.3	6147.5	6165.4	5888.7	5847.9	5569.5	5531.6	High	High	High	High	High	High	High	High	High	High	High	High	High	High	High	High
FALSE	High	Master Protein	Q8BFR5	Elongation factor Tu, mitochondrial OS=Mus musculus OX=10090 GN=Tufm PE=1 SV=1	0	239.566	63	23	108	6	1	452	49.5	7.56	307.64	23	0	934.2	920.8	1073.6	1086.6	1289.1	1217.7	1419.7	1446.1	1871.1	1895.4	2473.2	2496.3	3191.2	3144.6	4132.3	4096	High	High	High	High	High	High	High	High	High	High	High	High	High	High	High	High
FALSE	High	Master Protein	Q99NH0	Ankyrin repeat domain-containing protein 17 OS=Mus musculus OX=10090 GN=Ankrd17 PE=1 SV=2	0	239.099	20	41	69	1	1	2603	274	6.52	165.67	41	0	120.5	114	121.7	128.6	128.5	125.9	138	140.8	154.3	162.1	180	162	168.9	177	207	208.9	High	High	High	High	High	High	High	High	High	High	High	High	High	High	High	High
FALSE	High	Master Protein	Q8CG48	Structural maintenance of chromosomes protein 2 OS=Mus musculus OX=10090 GN=Smc2 PE=1 SV=2	0	238.726	38	43	92	19	1	1191	134.2	8.41	227.04	43	0	1796.7	1825.6	1988.3	1991.5	2158.6	2194.5	2364.2	2365.4	2766.4	2781	3466.7	3404.3	4266.5	4180.6	5211.9	5010.8	High	High	High	High	High	High	High	High	High	High	High	High	High	High	High	High
FALSE	High	Master Protein	Q03265	ATP synthase subunit alpha, mitochondrial OS=Mus musculus OX=10090 GN=Atp5f1a PE=1 SV=1	0	238.717	49	26	183	1	1	553	59.7	9.19	526.75	26	0	143.8	128.1	165.3	157.4	188.5	189.1	222.3	198.6	295.4	275.4	371.1	361.8	490.1	458.6	620.3	596.5	High	High	High	High	High	High	High	High	High	High	High	High	High	High	High	High
FALSE	High	Master Protein	P54136	Arginine--tRNA ligase, cytoplasmic OS=Homo sapiens OX=9606 GN=RARS1 PE=1 SV=2	0	238.636	53	33	114	19	1	660	75.3	6.68	316.63	33	16	11469.2	11479.8	11387.8	11313.6	11233.5	11292.4	11172	11091.3	10942.7	10916.7	10493.2	10480.3	10182.7	10046.8	9488.2	9550.5	High	High	High	High	High	High	High	High	High	High	High	High	High	High	High	High
FALSE	High	Master Protein	Q9BXJ9	N-alpha-acetyltransferase 15, NatA auxiliary subunit OS=Homo sapiens OX=9606 GN=NAA15 PE=1 SV=1	0	238.462	48	45	107	7	1	866	101.2	7.42	264.02	45	42	13008.9	12885.9	12774.4	12802.1	12788.5	12868.5	12761.8	12708.8	12526.2	12582.5	12381.1	12277.3	12157.7	12187.1	11828.8	11703.5	High	High	High	High	High	High	High	High	High	High	High	High	High	High	High	High
FALSE	High	Master Protein	P63244	Receptor of activated protein C kinase 1 OS=Homo sapiens OX=9606 GN=RACK1 PE=1 SV=3	0	238.376	78	19	176	19	1	317	35.1	7.69	531.29	19	0	19374.3	19468.1	19212.5	19321.2	19055.9	19135.8	19233.7	19041.2	18921.8	18992.7	18549.9	18699.7	18219.5	18333.1	17742.1	17953.2	High	High	High	High	High	High	High	High	High	High	High	High	High	High	High	High
FALSE	High	Master Protein	P08243	Asparagine synthetase [glutamine-hydrolyzing] OS=Homo sapiens OX=9606 GN=ASNS PE=1 SV=4	0	237.77	59	27	130	10	1	561	64.3	6.86	319.12	27	20	15302.2	15212.5	15145.5	15133.5	14977	15134.1	14844.2	14908.6	14599.7	14708.3	14126.7	14173.9	13462	13490.8	12764.1	12883.3	High	High	High	High	High	High	High	High	High	High	High	High	High	High	High	High
FALSE	High	Master Protein	P41250	Glycine--tRNA ligase OS=Homo sapiens OX=9606 GN=GARS1 PE=1 SV=3	0	237.505	44	30	107	11	1	739	83.1	7.03	244.09	30	24	12163.1	12247.4	12182.9	12085.6	11989.3	12091.6	11969.6	12000	11938.7	11998.1	11920.4	12139.5	11872.2	12102.6	11986	12159.8	High	High	High	High	High	High	High	High	High	High	High	High	High	High	High	High
FALSE	High	Master Protein	Q62318	Transcription intermediary factor 1-beta OS=Mus musculus OX=10090 GN=Trim28 PE=1 SV=3	0	237.427	47	31	112	7	1	834	88.8	5.77	268.95	31	0	746.8	732.3	799.6	803	899.5	883.8	1024	984.9	1182	1222.9	1550.4	1504.5	1861.8	1863.5	2381.5	2297.6	High	High	High	High	High	High	High	High	High	High	High	High	High	High	High	High
FALSE	High	Master Protein	Q9NYF8	Bcl-2-associated transcription factor 1 OS=Homo sapiens OX=9606 GN=BCLAF1 PE=1 SV=2	0	236.821	38	38	100	19	1	920	106.1	9.98	234.42	38	18	11127.1	10930.9	10859.6	10796.3	10687.8	10693.8	10550.9	10566.6	10140.2	10139.1	9779.9	9722.9	9145.4	9153.7	8423.3	8398.9	High	High	High	High	High	High	High	High	High	High	High	High	High	High	High	High
FALSE	High	Master Protein	Q8WUM0	Nuclear pore complex protein Nup133 OS=Homo sapiens OX=9606 GN=NUP133 PE=1 SV=2	0	236.675	40	39	79	31	1	1156	128.9	5.1	217.56	39	6	8868.6	8909.4	8722.1	8752.9	8746.9	8715.4	8543.4	8595.6	8461.1	8497.5	8128.2	8186.8	7881.6	7724.5	7417.4	7391.6	High	High	High	High	High	High	High	High	High	High	High	High	High	High	High	High
FALSE	High	Master Protein	O95163	Elongator complex protein 1 OS=Homo sapiens OX=9606 GN=ELP1 PE=1 SV=3	0	236.554	33	34	69	26	1	1332	150.2	5.94	195.82	34	8	6368.7	6413.7	6316.9	6361	6256.5	6315.6	6230.5	6273.1	6157.6	6146.3	5982.8	5955.5	5764.9	5707.6	5454.9	5483.6	High	High	High	High	High	High	High	High	High	High	High	High	High	High	High	High
FALSE	High	Master Protein	Q92922	SWI/SNF complex subunit SMARCC1 OS=Homo sapiens OX=9606 GN=SMARCC1 PE=1 SV=3	0	236.546	43	45	94	12	1	1105	122.8	5.76	238.23	45	35	10179.9	10228.2	10046.2	10076.8	10049.3	10078	9892.3	9957.4	9698.7	9705.2	9405.8	9452.5	9157.3	9102.8	8590.3	8668.2	High	High	High	High	High	High	High	High	High	High	High	High	High	High	High	High
FALSE	High	Master Protein	P36776	Lon protease homolog, mitochondrial OS=Homo sapiens OX=9606 GN=LONP1 PE=1 SV=2	0	235.863	42	32	67	20	1	959	106.4	6.39	196.67	32	16	8477.4	8435.3	8385.4	8396.8	8389.9	8420.5	8249.8	8262.5	8052.4	8038.3	7762.2	7755.3	7547	7522.8	7179.5	7161.3	High	High	High	High	High	High	High	High	High	High	High	High	High	High	High	High
FALSE	High	Master Protein	P38919	Eukaryotic initiation factor 4A-III OS=Homo sapiens OX=9606 GN=EIF4A3 PE=1 SV=4	0	235.732	47	20	109	17	1	411	46.8	6.73	281.93	20	0	9008.8	8887.1	8933.2	8792.2	8823.1	8818.1	8735.1	8686.3	8519.5	8440	8211.4	8092.8	7857.2	7801.6	7341	7270.5	High	High	High	High	High	High	High	High	High	High	High	High	High	High	High	High
FALSE	High	Master Protein	P33993	DNA replication licensing factor MCM7 OS=Homo sapiens OX=9606 GN=MCM7 PE=1 SV=4	0	234.81	51	34	97	20	1	719	81.3	6.46	277.2	34	14	12361.3	12202.2	12214.4	11980.6	12068	12067.8	11862	11962.7	11584.4	11479.3	11076.4	11094	10564.9	10573.8	9728.8	9862.3	High	High	High	High	High	High	High	High	High	High	High	High	High	High	High	High
FALSE	High	Master Protein	Q13620	Cullin-4B OS=Homo sapiens OX=9606 GN=CUL4B PE=1 SV=4	0	234.71	45	49	99	8	1	913	103.9	7.37	254.99	49	38	9929.6	9767.8	9802.5	9715.6	9727.9	9631.8	9662	9687.3	9606.5	9524.7	9356	9328	9334.7	9237.9	9036.5	9020.2	High	High	High	High	High	High	High	High	High	High	High	High	High	High	High	High
FALSE	High	Master Protein	O60763	General vesicular transport factor p115 OS=Homo sapiens OX=9606 GN=USO1 PE=1 SV=2	0	234.404	42	31	68	12	1	962	107.8	4.91	195.34	31	19	7383.4	7261.8	7179.3	7132.6	7308.2	7191.9	7268.8	7281.6	7308.6	7246.1	7180.6	7240.3	7250.2	7225.7	7328.4	7279.6	High	High	High	High	High	High	High	High	High	High	High	High	High	High	High	High
FALSE	High	Master Protein	Q8JZQ9	Eukaryotic translation initiation factor 3 subunit B OS=Mus musculus OX=10090 GN=Eif3b PE=1 SV=1	0	234.25	42	28	95	7	1	803	91.3	5.02	273.62	28	0	771.8	796.9	848.8	868.6	921.4	898.9	998.2	979.6	1165.7	1167.8	1477.6	1421	1735.8	1722.7	2155.4	2100.8	High	High	High	High	High	High	High	High	High	High	High	High	High	High	High	High
FALSE	High	Master Protein	Q91VI7	Ribonuclease inhibitor OS=Mus musculus OX=10090 GN=Rnh1 PE=1 SV=1	0	234.228	62	20	61	20	1	456	49.8	4.78	222.44	20	0	3519.2	3633.8	3970.6	4037.7	4613.8	4651.7	5356.8	5336.4	6751.8	6848.7	9151.5	9030.6	11610.7	11643.6	14990.7	14791.6	High	High	High	High	High	High	High	High	High	High	High	High	High	High	High	High
FALSE	High	Master Protein	P11387	DNA topoisomerase 1 OS=Homo sapiens OX=9606 GN=TOP1 PE=1 SV=2	0	234.134	44	38	104	15	1	765	90.7	9.31	240.25	38	28	13055.9	12878.2	12826.9	12746.5	12669.1	12668.5	12441.1	12405.7	12097.5	12032.2	11472.4	11481.4	11004.8	10899.8	10189.4	10194.8	High	High	High	High	High	High	High	High	High	High	High	High	High	High	High	High
FALSE	High	Master Protein	P62631	Elongation factor 1-alpha 2 OS=Mus musculus OX=10090 GN=Eef1a2 PE=1 SV=1	0	233.395	59	22	200	11	1	463	50.4	9.03	544.06	22	0	3555.3	3566.6	3579.7	3568.5	3510.8	3492.4	3466.5	3454.2	3416.4	3361	3171.8	3170	3022.7	2969.8	2783.8	2821.2	High	High	High	High	High	High	High	High	High	High	High	High	High	High	High	High
FALSE	High	Master Protein	P78344	Eukaryotic translation initiation factor 4 gamma 2 OS=Homo sapiens OX=9606 GN=EIF4G2 PE=1 SV=1	0	233.228	45	37	95	2	1	907	102.3	7.14	227.11	37	0	674.2	699.3	654.7	657.8	663.9	655.2	662.5	645.5	610.9	615.7	584.7	591.6	522.9	543.3	444.5	457.9	High	High	High	High	High	High	High	High	High	High	High	High	High	High	High	High
FALSE	High	Master Protein	Q9HAV4	Exportin-5 OS=Homo sapiens OX=9606 GN=XPO5 PE=1 SV=1	0	233.22	33	32	83	21	1	1204	136.2	5.8	213.44	32	11	8510.5	8619.9	8539.6	8640.1	8467.5	8507.7	8378	8465.1	8310.1	8287.4	8107.1	8085.4	7863.1	7895.2	7518.1	7525.8	High	High	High	High	High	High	High	High	High	High	High	High	High	High	High	High
FALSE	High	Master Protein	Q7TPH6	E3 ubiquitin-protein ligase MYCBP2 OS=Mus musculus OX=10090 GN=Mycbp2 PE=1 SV=3	0	233.163	13	53	74	3	1	4749	520.9	7.09	173.09	53	0	92.8	100.9	104	103.6	110.3	92.7	103.4	99.6	94.5	98.3	103.6	96.3	104.4	104.7	93.8	100.4	High	High	High	High	High	High	High	High	High	High	High	High	High	High	High	High
FALSE	High	Master Protein	Q14C86	GTPase-activating protein and VPS9 domain-containing protein 1 OS=Homo sapiens OX=9606 GN=GAPVD1 PE=1 SV=2	0	233.019	27	34	85	9	1	1478	164.9	5.22	230.93	34	22	9090.9	9124.2	9110.6	9059.9	8998.3	8994.9	8962.2	8918.4	8765.2	8757.2	8613.9	8604.9	8308.4	8467.2	8083	8222.9	High	High	High	High	High	High	High	High	High	High	High	High	High	High	High	High
FALSE	High	Master Protein	P19367	Hexokinase-1 OS=Homo sapiens OX=9606 GN=HK1 PE=1 SV=3	0	232.556	40	33	76	16	1	917	102.4	6.8	213.39	33	12	7165.2	7135.3	7120.7	7043.2	6995.1	6931.4	6917.5	6859.3	6874.2	6732.9	6621	6750.8	6418.3	6455.9	6246.7	6131.1	High	High	High	High	High	High	High	High	High	High	High	High	High	High	High	High
FALSE	High	Master Protein	Q9QZQ1	Afadin OS=Mus musculus OX=10090 GN=Afdn PE=1 SV=3	0	232.45	32	49	85	16	1	1820	206.4	6.32	189.99	49	0	1048.9	1051.9	1113	1123	1220	1198.4	1284.4	1302.5	1535.6	1558.1	1907.2	1884.9	2275.6	2273.8	2778	2698.9	High	High	High	High	High	High	High	High	High	High	High	High	High	High	High	High
FALSE	High	Master Protein	Q99PU8	ATP-dependent RNA helicase DHX30 OS=Mus musculus OX=10090 GN=Dhx30 PE=1 SV=1	0	232.152	41	47	99	1	1	1217	136.6	8.75	235.15	47	0	153.6	152.8	154.5	155.6	151.4	157.9	160.4	167.3	178.8	181.9	192.7	174.8	197.1	193.5	211.5	203.2	High	High	High	High	High	High	High	High	High	High	High	High	High	High	High	High
FALSE	High	Master Protein	Q9UMS4	Pre-mRNA-processing factor 19 OS=Homo sapiens OX=9606 GN=PRPF19 PE=1 SV=1	0	231.83	64	18	108	4	1	504	55.1	6.61	254.92	18	19	11119.8	11114.1	11056.1	11024.1	11112.3	11015.4	10879.6	10965.2	10753	10709	10393	10409.3	10181.8	10119.6	9661.5	9638.8	High	High	High	High	High	High	High	High	High	High	High	High	High	High	High	High
FALSE	High	Master Protein	Q05D44	Eukaryotic translation initiation factor 5B OS=Mus musculus OX=10090 GN=Eif5b PE=1 SV=2	0	231.657	34	39	92	13	1	1216	137.5	5.59	251.61	39	0	790.9	809.5	928.5	917.9	1092.6	1068	1277.7	1267.7	1660.4	1696.2	2299.6	2271.2	3018.7	2965.4	3930	3829.2	High	High	High	High	High	High	High	High	High	High	High	High	High	High	High	High
FALSE	High	Master Protein	P09651	Heterogeneous nuclear ribonucleoprotein A1 OS=Homo sapiens OX=9606 GN=HNRNPA1 PE=1 SV=5	0	231.008	58	19	301	1	1	372	38.7	9.13	796.23	19	16	14709.9	14767.8	14787	14833.7	14592.1	14501	14613.3	14326.5	14102.8	14132.1	13591.5	13557.1	12920.2	12871	12060	12198.3	High	High	High	High	High	High	High	High	High	High	High	High	High	High	High	High
FALSE	High	Master Protein	P09103	Protein disulfide-isomerase OS=Mus musculus OX=10090 GN=P4hb PE=1 SV=2	0	230.804	58	30	129	9	1	509	57	4.88	335.48	30	0	728.4	754.1	914.8	939.6	1157.9	1144.7	1444.7	1396.3	1991.8	1976.3	2834.6	2736.8	3688.3	3686.6	4901.7	4858.1	High	High	High	High	High	High	High	High	High	High	High	High	High	High	High	High
FALSE	High	Master Protein	Q9NZI8	Insulin-like growth factor 2 mRNA-binding protein 1 OS=Homo sapiens OX=9606 GN=IGF2BP1 PE=1 SV=2	0	230.536	54	31	111	28	1	577	63.4	9.2	307.69	31	4	12475.5	12416.7	12264	12322.5	12058.3	12138.5	11977.4	11952	11587.4	11533.3	10911.4	10973.4	10243.9	10175.6	9215.7	9184.5	High	High	High	High	High	High	High	High	High	High	High	High	High	High	High	High
FALSE	High	Master Protein	Q6P5F9	Exportin-1 OS=Mus musculus OX=10090 GN=Xpo1 PE=1 SV=1	0	229.98	36	33	100	2	1	1071	123	6.07	251.76	33	0	256.5	261.5	263.9	269.3	276.6	267.2	279.8	266.9	294.2	316.9	346	322.8	366	372.3	406.7	416.2	High	High	High	High	High	High	High	High	High	High	High	High	High	High	High	High
FALSE	High	Master Protein	Q8K4Z5	Splicing factor 3A subunit 1 OS=Mus musculus OX=10090 GN=Sf3a1 PE=1 SV=1	0	229.956	39	28	86	3	1	791	88.5	5.22	264.9	28	0	413.8	431.7	481	472.6	506.1	524.3	540.8	554.8	651.5	647	771.1	742.2	893.6	870.2	1064	1062.4	High	High	High	High	High	High	High	High	High	High	High	High	High	High	High	High
FALSE	High	Master Protein	P62195	26S proteasome regulatory subunit 8 OS=Homo sapiens OX=9606 GN=PSMC5 PE=1 SV=1	0	229.817	67	27	99	25	1	406	45.6	7.55	291.83	27	0	10542	10542.7	10497.3	10446.3	10446.1	10427.9	10335.1	10420.9	10255.5	10263.5	10188.2	10265.2	10015.6	10046	9814.2	9893.3	High	High	High	High	High	High	High	High	High	High	High	High	High	High	High	High
FALSE	High	Master Protein	Q9CZN7	Serine hydroxymethyltransferase, mitochondrial OS=Mus musculus OX=10090 GN=Shmt2 PE=1 SV=1	0	228.002	58	24	101	9	1	504	55.7	8.47	294.15	24	18	9589	9613	9925.1	9934.5	10283	10261.8	10582.9	10504.7	11352.1	11398.9	12583.7	12608.3	13760.3	13743.9	15491.6	15328.6	High	High	High	High	High	High	High	High	High	High	High	High	High	High	High	High
FALSE	High	Master Protein	P46459	Vesicle-fusing ATPase OS=Homo sapiens OX=9606 GN=NSF PE=1 SV=3	0	227.882	48	34	94	4	1	744	82.5	6.95	273.11	34	34	10509.2	10436.3	10471.5	10346	10492	10411	10438.8	10461.5	10572.7	10535.7	10659	10575.7	10815.1	10803	10836.4	10756.2	High	High	High	High	High	High	High	High	High	High	High	High	High	High	High	High
FALSE	High	Master Protein	P51532	Transcription activator BRG1 OS=Homo sapiens OX=9606 GN=SMARCA4 PE=1 SV=2	0	227.853	26	43	76	2	1	1647	184.5	7.88	200.46	43	40	8526.7	8490.6	8446.6	8405.5	8391.3	8361.9	8293.4	8308.4	8090.3	8079.5	7838.1	7826.7	7555.9	7659.6	7230.9	7207.3	High	High	High	High	High	High	High	High	High	High	High	High	High	High	High	High
FALSE	High	Master Protein	Q86XP3	ATP-dependent RNA helicase DDX42 OS=Homo sapiens OX=9606 GN=DDX42 PE=1 SV=1	0	227.817	43	30	68	7	1	938	102.9	7.02	201.65	30	23	7334.9	7348	7342.3	7357.9	7289.6	7318.2	7211.5	7175.3	7186.9	7175.5	6917.6	6933.4	6701.9	6699.3	6434.7	6427.2	High	High	High	High	High	High	High	High	High	High	High	High	High	High	High	High
FALSE	High	Master Protein	P63010	AP-2 complex subunit beta OS=Homo sapiens OX=9606 GN=AP2B1 PE=1 SV=1	0	227.137	38	36	83	18	1	937	104.5	5.38	219.01	36	18	9307.5	9329.4	9243.2	9224.2	9440.1	9366	9555.1	9458.3	9688.8	9673.1	9951.3	9899.7	10323.5	10397.1	10836.2	10784.8	High	High	High	High	High	High	High	High	High	High	High	High	High	High	High	High
FALSE	High	Master Protein	O75694	Nuclear pore complex protein Nup155 OS=Homo sapiens OX=9606 GN=NUP155 PE=1 SV=1	0	226.841	32	34	65	11	1	1391	155.1	6.16	186.69	34	21	7867.6	7903.6	8061.4	8026.2	8054.4	8045.1	7999.1	7958.9	7963	8025.2	7913.4	7947	7786.6	7844.9	7796.2	7765	High	High	High	High	High	High	High	High	High	High	High	High	High	High	High	High
FALSE	High	Master Protein	P30876	DNA-directed RNA polymerase II subunit RPB2 OS=Homo sapiens OX=9606 GN=POLR2B PE=1 SV=1	0	226.719	35	35	73	35	1	1174	133.8	6.87	201.46	35	0	7244.2	7222.6	7230.1	7194.6	7153.4	7123.1	7111.9	7115.6	7036	7015.2	6864.8	6908.7	6714	6711	6493.3	6425.5	High	High	High	High	High	High	High	High	High	High	High	High	High	High	High	High
FALSE	High	Master Protein	P35486	Pyruvate dehydrogenase E1 component subunit alpha, somatic form, mitochondrial OS=Mus musculus OX=10090 GN=Pdha1 PE=1 SV=1	0	226.633	65	24	89	1	1	390	43.2	8.19	229.79	24	0	150.6	141.8	150.7	170.5	179.5	184.2	200	204.5	239.8	256.3	320.3	308.5	369.4	387.6	481.4	478.1	High	High	High	High	High	High	High	High	High	High	High	High	High	High	High	High
FALSE	High	Master Protein	P08559	Pyruvate dehydrogenase E1 component subunit alpha, somatic form, mitochondrial OS=Homo sapiens OX=9606 GN=PDHA1 PE=1 SV=3	0	226.545	65	24	89	1	1	390	43.3	8.06	232.66	24	30	9935.8	9942.7	9805.8	9791.6	9850.8	9763.8	9668	9701.3	9540.7	9534.3	9395.8	9428.7	9254	9296.8	9053.2	9080.7	High	High	High	High	High	High	High	High	High	High	High	High	High	High	High	High
FALSE	High	Master Protein	P26041	Moesin OS=Mus musculus OX=10090 GN=Msn PE=1 SV=3	0	226.003	49	34	123	3	1	577	67.7	6.6	267.41	34	0	555.9	551.2	578	571.3	617.1	603.2	666.9	675.3	762.8	760.6	939.5	910.6	1121.1	1108.8	1378.9	1329.2	High	High	High	High	High	High	High	High	High	High	High	High	High	High	High	High
FALSE	High	Master Protein	P13796	Plastin-2 OS=Homo sapiens OX=9606 GN=LCP1 PE=1 SV=6	0	225.961	51	28	113	21	1	627	70.2	5.43	294.68	28	0	7997.1	7924	7959.5	7907.3	7835.8	7792.8	7678.5	7730.8	7369	7315.6	6900.9	6931.1	6470.5	6578.8	5854.8	5866.8	High	High	High	High	High	High	High	High	High	High	High	High	High	High	High	High
FALSE	High	Master Protein	Q9H4M9	EH domain-containing protein 1 OS=Homo sapiens OX=9606 GN=EHD1 PE=1 SV=2	0	225.953	69	31	69	3	1	534	60.6	6.83	196.61	31	30	7972.2	7883.8	8122.3	8218.9	8656.1	8631.2	8898.8	8941.6	9822.8	9752.7	11053	10992.3	12481.7	12620.8	14496.3	14353.8	High	High	High	High	High	High	High	High	High	High	High	High	High	High	High	High
FALSE	High	Master Protein	Q61937	Nucleophosmin OS=Mus musculus OX=10090 GN=Npm1 PE=1 SV=1	0	225.948	42	13	275	1	1	292	32.5	4.77	774.4	13	0	113.5	117.4	131.2	149.2	160.7	163	206.5	207.6	269.6	264.9	384.4	360.4	509.1	482.5	651.3	619.1	High	High	High	High	High	High	High	High	High	High	High	High	High	High	High	High
FALSE	High	Master Protein	O43290	U4/U6.U5 tri-snRNP-associated protein 1 OS=Homo sapiens OX=9606 GN=SART1 PE=1 SV=1	0	225.918	44	32	71	10	1	800	90.2	6.13	190.53	32	20	6924.9	6933.6	6843.4	6911.4	6886.6	6837.2	6772.4	6790.2	6655.1	6753.5	6576.1	6566.7	6528.5	6466.1	6264.4	6179.7	High	High	High	High	High	High	High	High	High	High	High	High	High	High	High	High
FALSE	High	Master Protein	Q13509	Tubulin beta-3 chain OS=Homo sapiens OX=9606 GN=TUBB3 PE=1 SV=2	0	225.803	49	19	292	2	1	450	50.4	4.93	720.64	19	0	371.9	390.2	417.2	431.1	458.7	443.4	504.7	526.9	633.1	658.2	859.3	845.6	1017.1	1026.5	1348.5	1301	High	High	High	High	High	High	High	High	High	High	High	High	High	High	High	High
FALSE	High	Master Protein	Q9D0R2	Threonine--tRNA ligase 1, cytoplasmic OS=Mus musculus OX=10090 GN=Tars1 PE=1 SV=2	0	225.799	44	30	101	10	1	722	83.3	7.36	277.86	30	0	1330.5	1318.2	1570.6	1650	1997.3	1993.2	2470.5	2430.6	3420.9	3502.3	4922.9	4819	6526.9	6558.5	8754.3	8700.6	High	High	High	High	High	High	High	High	High	High	High	High	High	High	High	High
FALSE	High	Master Protein	Q9WVK4	EH domain-containing protein 1 OS=Mus musculus OX=10090 GN=Ehd1 PE=1 SV=1	0	225.103	69	31	71	3	1	534	60.6	6.83	194.76	31	0	255.2	255.2	279.9	271.7	264	271.2	282.8	261.6	302.4	306	341.1	318.4	356.9	355	395.6	374.1	High	High	High	High	High	High	High	High	High	High	High	High	High	High	High	High
FALSE	High	Master Protein	P48722	Heat shock 70 kDa protein 4L OS=Mus musculus OX=10090 GN=Hspa4l PE=1 SV=2	0	225.047	39	27	87	6	1	838	94.3	5.74	253.04	27	0	338.1	320.7	384	385.3	397.4	402.7	437.8	443.7	560.3	549	693.5	677.5	844	811.6	1028.9	1052.4	High	High	High	High	High	High	High	High	High	High	High	High	High	High	High	High
FALSE	High	Master Protein	Q7Z460	CLIP-associating protein 1 OS=Homo sapiens OX=9606 GN=CLASP1 PE=1 SV=1	0	224.958	36	50	74	8	1	1538	169.3	9.03	178.14	50	39	6896.3	6815.1	6994.4	6899.3	6906.8	6988.3	7051.7	7004	7152.3	7182.4	7423.8	7319.4	7578.8	7486	7818.6	7737	High	High	High	High	High	High	High	High	High	High	High	High	High	High	High	High
FALSE	High	Master Protein	Q07157	Tight junction protein ZO-1 OS=Homo sapiens OX=9606 GN=TJP1 PE=1 SV=3	0	224.862	31	40	68	13	1	1748	195.3	6.7	177.91	40	0	1354	1385.9	1420.8	1399.2	1400.2	1393.7	1369.2	1417.8	1361.1	1390.9	1334.1	1331.8	1323.3	1342.5	1300.1	1316.2	High	High	High	High	High	High	High	High	High	High	High	High	High	High	High	High
FALSE	High	Master Protein	P49915	GMP synthase [glutamine-hydrolyzing] OS=Homo sapiens OX=9606 GN=GMPS PE=1 SV=1	0	224.805	55	34	101	9	1	693	76.7	6.87	254.75	34	26	9015.5	9081.2	9034.3	8979.2	9048.3	9008.8	8989.9	8971.9	8840.8	8839.2	8779.2	8784.2	8403.7	8522.4	8245.4	8271.5	High	High	High	High	High	High	High	High	High	High	High	High	High	High	High	High
FALSE	High	Master Protein	Q91VR5	ATP-dependent RNA helicase DDX1 OS=Mus musculus OX=10090 GN=Ddx1 PE=1 SV=1	0	224.589	48	30	101	7	1	740	82.4	7.21	247.4	30	0	450.1	468.2	495.3	529.3	550.3	544.3	598.3	606.3	726.8	699.1	897.5	894.6	1098.5	1081	1360.7	1317.1	High	High	High	High	High	High	High	High	High	High	High	High	High	High	High	High
FALSE	High	Master Protein	Q8WXH0	Nesprin-2 OS=Homo sapiens OX=9606 GN=SYNE2 PE=1 SV=3	0	224.578	11	71	84	70	1	6885	795.9	5.36	169.12	71	1	7637.6	7620.9	7570.9	7503.9	7428.6	7409.2	7368.7	7328.3	7185.8	7059.1	6809.7	6859.2	6441	6462.6	5932.3	6087.4	High	High	High	High	High	High	High	High	High	High	High	High	High	High	High	High
FALSE	High	Master Protein	P26231	Catenin alpha-1 OS=Mus musculus OX=10090 GN=Ctnna1 PE=1 SV=1	0	224.531	45	34	71	1	1	906	100	6.23	194.45	34	0	493.3	469.9	492.1	467.8	490.9	488.8	472.4	472	476.9	466.1	467.4	453.1	429.6	456	438.1	440.5	High	High	High	High	High	High	High	High	High	High	High	High	High	High	High	High
FALSE	High	Master Protein	P12268	Inosine-5'-monophosphate dehydrogenase 2 OS=Homo sapiens OX=9606 GN=IMPDH2 PE=1 SV=2	0	224.414	53	23	85	6	1	514	55.8	6.9	248.34	23	0	4264.5	4288.9	4350.6	4275.4	4265.4	4239.9	4160.4	4168.8	3984.6	4004.3	3676.8	3783.5	3420.9	3450.3	3094.3	3065.1	High	High	High	High	High	High	High	High	High	High	High	High	High	High	High	High
FALSE	High	Master Protein	P05455	Lupus La protein OS=Homo sapiens OX=9606 GN=SSB PE=1 SV=2	0	224.106	61	31	127	27	1	408	46.8	7.12	266.02	31	4	17112.9	17137.1	17290.8	17308.6	16811.6	17160.5	16591.5	16734.2	15988.8	16052.1	15150.7	15102.1	14194.6	14222	12674	12718.6	High	High	High	High	High	High	High	High	High	High	High	High	High	High	High	High
FALSE	High	Master Protein	Q9CZD3	Glycine--tRNA ligase OS=Mus musculus OX=10090 GN=Gars1 PE=1 SV=1	0	224.054	41	28	87	9	1	729	81.8	6.65	212.32	28	0	991.7	993.3	1031.7	1066.8	1136.5	1139.1	1274.4	1261.1	1514.8	1516.3	1938.8	1891.3	2284.8	2330.8	2876.2	2788.5	High	High	High	High	High	High	High	High	High	High	High	High	High	High	High	High
FALSE	High	Master Protein	Q922F4	Tubulin beta-6 chain OS=Mus musculus OX=10090 GN=Tubb6 PE=1 SV=1	0	224.053	65	23	189	3	1	447	50.1	4.89	462.45	23	12	3662.5	3693.4	3727.1	3757.6	3862.6	3844	4023	3971.9	4360.6	4348.9	4816.5	4740.4	5267.5	5248.7	5920.3	5875.7	High	High	High	High	High	High	High	High	High	High	High	High	High	High	High	High
FALSE	High	Master Protein	P27773	Protein disulfide-isomerase A3 OS=Mus musculus OX=10090 GN=Pdia3 PE=1 SV=2	0	223.972	57	31	115	12	1	505	56.6	6.21	305.1	31	19	9919.7	9827	10320.6	10414.7	10903.6	10905	11496.1	11421.1	12777.2	12823.1	14784.9	14650.1	17089.4	16995.5	20111.4	19731.8	High	High	High	High	High	High	High	High	High	High	High	High	High	High	High	High
FALSE	High	Master Protein	O95373	Importin-7 OS=Homo sapiens OX=9606 GN=IPO7 PE=1 SV=1	0	223.559	29	25	68	25	1	1038	119.4	4.82	221.43	25	0	6519.7	6562.4	6680.3	6650.4	6756.6	6792.8	6938.5	6928	7289.3	7355.7	7853.9	7800.2	8511.2	8342.7	9361.6	9315.3	High	High	High	High	High	High	High	High	High	High	High	High	High	High	High	High
FALSE	High	Master Protein	P17844	Probable ATP-dependent RNA helicase DDX5 OS=Homo sapiens OX=9606 GN=DDX5 PE=1 SV=1	0	223.492	48	33	161	4	1	614	69.1	8.92	384.64	33	23	10343.6	10400.4	10292.8	10400.1	10403.5	10424.6	10357.1	10434.1	10361.1	10433.7	10546.4	10542.3	10425.8	10480.6	10523	10432.5	High	High	High	High	High	High	High	High	High	High	High	High	High	High	High	High
FALSE	High	Master Protein	Q9NTI5	Sister chromatid cohesion protein PDS5 homolog B OS=Homo sapiens OX=9606 GN=PDS5B PE=1 SV=1	0	223.154	31	41	80	36	1	1447	164.6	8.47	220.55	41	1	7468.3	7444.7	7440.5	7423.5	7391.4	7400	7431	7488.3	7317	7354.6	7355.9	7196.3	7325.6	7300.3	7192	7216.6	High	High	High	High	High	High	High	High	High	High	High	High	High	High	High	High
FALSE	High	Master Protein	Q9NVI1	Fanconi anemia group I protein OS=Homo sapiens OX=9606 GN=FANCI PE=1 SV=4	0	222.202	31	37	71	29	1	1328	149.2	6.74	178.13	37	9	8209.8	8129.9	8065.1	8149.6	8077.3	8263	8126.9	8232.8	7931.3	7645.5	7194.7	7160.3	6800.9	6711.1	6003.4	6116.5	High	High	High	High	High	High	High	High	High	High	High	High	High	High	High	High
FALSE	High	Master Protein	Q99996	A-kinase anchor protein 9 OS=Homo sapiens OX=9606 GN=AKAP9 PE=1 SV=4	0	222.194	17	60	72	53	1	3907	452.7	4.98	165.01	60	6	7789.6	7839.6	7714.2	7735.2	7681.4	7609.3	7562.8	7580.4	7318.6	7352.5	7184.2	7170.1	6844.8	6841.9	6356.6	6456.3	High	High	High	High	High	High	High	High	High	High	High	High	High	High	High	High
FALSE	High	Master Protein	Q08378	Golgin subfamily A member 3 OS=Homo sapiens OX=9606 GN=GOLGA3 PE=1 SV=2	0	221.655	34	43	59	33	1	1498	167.3	5.44	164.7	43	9	6264.9	6248.7	6225.1	6198.5	6208.8	6218.5	6179.6	6158.3	6162.7	6094.5	5997.6	5989.7	5811.7	5800.9	5623.1	5672.3	High	High	High	High	High	High	High	High	High	High	High	High	High	High	High	High
FALSE	High	Master Protein	Q9UPU5	Ubiquitin carboxyl-terminal hydrolase 24 OS=Homo sapiens OX=9606 GN=USP24 PE=1 SV=3	0	221.489	20	40	60	7	1	2620	294.2	6.14	166.82	40	30	5341.4	5305.2	5317.1	5319.2	5330.7	5301.2	5312.5	5319.2	5259.1	5259.7	5288.1	5276.7	5237.9	5227.6	5092.6	5065.2	High	High	High	High	High	High	High	High	High	High	High	High	High	High	High	High
FALSE	High	Master Protein	O95782	AP-2 complex subunit alpha-1 OS=Homo sapiens OX=9606 GN=AP2A1 PE=1 SV=3	0	221.083	45	40	77	8	1	977	107.5	7.03	188.27	40	33	8286.4	8212.7	8209.6	8207.3	8335.5	8321.4	8234	8309.6	8352.7	8362	8473.9	8488.6	8511.5	8455	8591.2	8677.8	High	High	High	High	High	High	High	High	High	High	High	High	High	High	High	High
FALSE	High	Master Protein	Q9NYU2	UDP-glucose:glycoprotein glucosyltransferase 1 OS=Homo sapiens OX=9606 GN=UGGT1 PE=1 SV=3	0	221.053	30	40	89	17	1	1555	177.1	5.63	225.33	40	23	9450.8	9589.7	9354.6	9404.5	9392.5	9385.9	9261.6	9261.5	9216.4	9200.5	9093.7	9006	8850.6	8905.7	8701.2	8697.8	High	High	High	High	High	High	High	High	High	High	High	High	High	High	High	High
FALSE	High	Master Protein	Q9NR09	Baculoviral IAP repeat-containing protein 6 OS=Homo sapiens OX=9606 GN=BIRC6 PE=1 SV=2	0	220.957	14	53	69	14	1	4857	529.9	6.05	164.06	53	35	7704.6	7754.9	7747.2	7744.7	7667.1	7693.8	7673.1	7675.5	7684.9	7717.5	7579.8	7689.3	7566.8	7499.8	7488.9	7450.9	High	High	High	High	High	High	High	High	High	High	High	High	High	High	High	High
FALSE	High	Master Protein	Q99MD9	Nuclear autoantigenic sperm protein OS=Mus musculus OX=10090 GN=Nasp PE=1 SV=2	0	220.768	51	34	92	24	1	773	83.9	4.37	233.07	34	0	3270.5	3306.4	3676.5	3682.8	3860.6	3831.5	4275	4209.8	4917.8	5004	6111.3	5960.3	7378.6	7345.4	9173.3	9053.7	High	High	High	High	High	High	High	High	High	High	High	High	High	High	High	High
FALSE	High	Master Protein	Q99615	DnaJ homolog subfamily C member 7 OS=Homo sapiens OX=9606 GN=DNAJC7 PE=1 SV=2	0	220.725	57	32	108	9	1	494	56.4	6.96	239.48	32	25	9812.7	9846.1	9893.8	9844.8	9743.7	9640.6	9807.8	9774.7	9705	9705.8	9512.9	9507.8	9404.8	9337.5	9186.2	9177	High	High	High	High	High	High	High	High	High	High	High	High	High	High	High	High
FALSE	High	Master Protein	P35241	Radixin OS=Homo sapiens OX=9606 GN=RDX PE=1 SV=1	0	220.62	53	36	114	3	1	583	68.5	6.37	247.24	36	18	5457.6	5417.5	5480.8	5402.9	5457.9	5482.6	5478.9	5541.6	5506.5	5455.1	5415.8	5543.9	5586.5	5590.1	5743.1	5690.7	High	High	High	High	High	High	High	High	High	High	High	High	High	High	High	High
FALSE	High	Master Protein	P34897	Serine hydroxymethyltransferase, mitochondrial OS=Homo sapiens OX=9606 GN=SHMT2 PE=1 SV=3	0	220.315	51	23	107	8	1	504	56	8.53	306.04	23	0	3852.4	3824.9	3704	3778.8	3676.2	3693.3	3607.6	3624.1	3466.4	3419	3202.1	3172.3	2974.7	2924.9	2569.4	2551.3	High	High	High	High	High	High	High	High	High	High	High	High	High	High	High	High
FALSE	High	Master Protein	P35658	Nuclear pore complex protein Nup214 OS=Homo sapiens OX=9606 GN=NUP214 PE=1 SV=2	0	220.133	26	41	74	31	1	2090	213.5	7.47	192.93	41	10	8266.8	8207.6	8256.7	8279.6	8196.1	8172.2	8097.4	8131.5	7885.3	7886.5	7552.4	7549.1	7282.5	7182.9	6701.9	6765.3	High	High	High	High	High	High	High	High	High	High	High	High	High	High	High	High
FALSE	High	Master Protein	P21796	Voltage-dependent anion-selective channel protein 1 OS=Homo sapiens OX=9606 GN=VDAC1 PE=1 SV=2	0	220.086	75	18	149	3	1	283	30.8	8.54	507.83	18	0	3792.9	3824.5	3846.5	3781.6	3706	3755.8	3696.3	3629	3590.5	3577.2	3384.8	3364	3178.9	3081.1	2807.7	2796.1	High	High	High	High	High	High	High	High	High	High	High	High	High	High	High	High
FALSE	High	Master Protein	Q62448	Eukaryotic translation initiation factor 4 gamma 2 OS=Mus musculus OX=10090 GN=Eif4g2 PE=1 SV=2	0	219.601	45	37	95	2	1	906	102	7.14	216.9	37	39	8685	8679.1	8685	8655.1	8662	8715.4	8616.2	8754.5	8838.6	8811.4	9041.6	9053.2	9149.1	9235.5	9430.4	9475.6	High	High	High	High	High	High	High	High	High	High	High	High	High	High	High	High
FALSE	High	Master Protein	Q8BMJ2	Leucine--tRNA ligase, cytoplasmic OS=Mus musculus OX=10090 GN=Lars1 PE=1 SV=2	0	219.556	36	35	100	20	1	1178	134.1	7.05	239.89	35	0	2138.8	2178.5	2345.5	2379.1	2564.8	2545	2813.4	2800	3367.9	3439.6	4372.2	4351.8	5265.3	5205.2	6588	6495.3	High	High	High	High	High	High	High	High	High	High	High	High	High	High	High	High
FALSE	High	Master Protein	O75717	WD repeat and HMG-box DNA-binding protein 1 OS=Homo sapiens OX=9606 GN=WDHD1 PE=1 SV=1	0	219.005	36	34	70	27	1	1129	125.9	5.62	181.06	34	6	6886.8	6804.9	6771.9	6734	6690.1	6716	6771.7	6679.6	6514.1	6491.4	6277	6212	6118.6	6102	5635.4	5740.5	High	High	High	High	High	High	High	High	High	High	High	High	High	High	High	High
FALSE	High	Master Protein	Q9CQN1	Heat shock protein 75 kDa, mitochondrial OS=Mus musculus OX=10090 GN=Trap1 PE=1 SV=1	0	218.71	51	30	96	13	1	706	80.2	6.68	309.63	30	0	1421.3	1432.8	1603.7	1623.7	1720	1791.2	1853.7	1831.7	2088.7	2105.7	2516.8	2550.4	2927.6	2978	3563.2	3555.7	High	High	High	High	High	High	High	High	High	High	High	High	High	High	High	High
FALSE	High	Master Protein	P18754	Regulator of chromosome condensation OS=Homo sapiens OX=9606 GN=RCC1 PE=1 SV=1	0	218.707	48	14	64	10	1	421	44.9	7.52	209.41	14	7	7070.1	7031.3	7121.5	7170.4	6981.3	7043.1	6973.9	6938.2	6813.4	6792.9	6510.2	6613.2	6204.5	6199.6	5854.6	5888.6	High	High	High	High	High	High	High	High	High	High	High	High	High	High	High	High
FALSE	High	Master Protein	P47897	Glutamine--tRNA ligase OS=Homo sapiens OX=9606 GN=QARS1 PE=1 SV=1	0	218.254	52	35	84	23	1	775	87.7	7.15	228.75	35	10	7910.5	7989.2	7779.6	7854.1	7767.2	7723	7715.4	7734.6	7598.8	7550.6	7387	7416.9	7063	7131.2	6748.6	6777.7	High	High	High	High	High	High	High	High	High	High	High	High	High	High	High	High
FALSE	High	Master Protein	O35737	Heterogeneous nuclear ribonucleoprotein H OS=Mus musculus OX=10090 GN=Hnrnph1 PE=1 SV=3	0	218.252	52	17	265	8	1	449	49.2	6.3	831.12	17	10	23290.6	23551.6	23403.6	23366	23023.1	23226.3	22907.9	22839.8	22393.4	22524.9	21627.2	21840.1	20636.5	20642.6	19454.1	19676	High	High	High	High	High	High	High	High	High	High	High	High	High	High	High	High
FALSE	High	Master Protein	Q9UQ80	Proliferation-associated protein 2G4 OS=Homo sapiens OX=9606 GN=PA2G4 PE=1 SV=3	0	218.214	62	22	138	1	1	394	43.8	6.55	396.33	22	0	682.9	642.6	674	702.9	665.7	696.8	691.7	695.7	673.5	678.6	647.9	674.6	654.3	670.5	655	649.1	High	High	High	High	High	High	High	High	High	High	High	High	High	High	High	High
FALSE	High	Master Protein	P09960	Leukotriene A-4 hydrolase OS=Homo sapiens OX=9606 GN=LTA4H PE=1 SV=2	0	218.132	45	22	94	12	1	611	69.2	6.18	265.51	22	0	6766.8	6728.2	6659.9	6670.8	6603.5	6588.5	6583.6	6548.5	6340.7	6361.5	6118.6	6158.7	5886.4	5833.6	5467.9	5559.1	High	High	High	High	High	High	High	High	High	High	High	High	High	High	High	High
FALSE	High	Master Protein	Q8IY81	pre-rRNA 2'-O-ribose RNA methyltransferase FTSJ3 OS=Homo sapiens OX=9606 GN=FTSJ3 PE=1 SV=2	0	217.928	41	27	59	13	1	847	96.5	8.4	197.02	27	11	6273.2	6306.8	6320.3	6233.4	6341.4	6256.5	6170.5	6191.4	5972.8	6051.6	5656.8	5688.9	5444	5482.4	4972.5	5059.8	High	High	High	High	High	High	High	High	High	High	High	High	High	High	High	High
FALSE	High	Master Protein	Q15365	Poly(rC)-binding protein 1 OS=Homo sapiens OX=9606 GN=PCBP1 PE=1 SV=2	0	217.564	68	15	107	10	1	356	37.5	7.09	296.67	15	8	9004.3	9129.3	9120	9087.3	9163.9	9098.5	9103.3	9090.4	9340.2	9190.2	9427.5	9412	9474.1	9601.7	9785.5	9802.1	High	High	High	High	High	High	High	High	High	High	High	High	High	High	High	High
FALSE	High	Master Protein	P49419	Alpha-aminoadipic semialdehyde dehydrogenase OS=Homo sapiens OX=9606 GN=ALDH7A1 PE=1 SV=5	0	217.404	59	26	82	21	1	539	58.5	7.99	217.25	26	5	7647.7	7778.5	7695.7	7620.9	7527	7573.2	7531.9	7519.1	7308.8	7355.6	6962.4	6949.6	6606.2	6720.8	6189.9	6176.6	High	High	High	High	High	High	High	High	High	High	High	High	High	High	High	High
FALSE	High	Master Protein	P40926	Malate dehydrogenase, mitochondrial OS=Homo sapiens OX=9606 GN=MDH2 PE=1 SV=3	0	216.951	66	19	150	6	1	338	35.5	8.68	456.18	19	0	7908.2	7922.2	7916.2	7963.9	7767.3	7753.3	7575.5	7660.5	7261.6	7369.5	6735.3	6828.9	6101.6	6213.9	5500.1	5526.9	High	High	High	High	High	High	High	High	High	High	High	High	High	High	High	High
FALSE	High	Master Protein	Q99459	Cell division cycle 5-like protein OS=Homo sapiens OX=9606 GN=CDC5L PE=1 SV=2	0	216.308	51	28	85	6	1	802	92.2	8.18	234.71	28	23	9765.9	9766	9682.5	9732.1	9589.1	9573	9490.6	9524.7	9445.3	9514.4	9191.3	9116.2	8922.6	9029.8	8666.5	8579.6	High	High	High	High	High	High	High	High	High	High	High	High	High	High	High	High
FALSE	High	Master Protein	Q80X50	Ubiquitin-associated protein 2-like OS=Mus musculus OX=10090 GN=Ubap2l PE=1 SV=1	0	216.298	34	26	67	1	1	1107	116.7	7.11	196.33	26	0	125.2	128	132.3	134.7	144.7	144	150.7	151.3	170.2	166.1	197.6	184.9	242.9	231.3	284.6	276.5	High	High	High	High	High	High	High	High	High	High	High	High	High	High	High	High
FALSE	High	Master Protein	Q61990	Poly(rC)-binding protein 2 OS=Mus musculus OX=10090 GN=Pcbp2 PE=1 SV=1	0	216.195	70	15	116	1	1	362	38.2	6.79	297.37	15	13	5795	5861	5778.2	5758.1	5740	5797.6	5802.4	5822	5773.7	5774.5	5595	5615.6	5536.9	5590.6	5374.3	5467.8	High	High	High	High	High	High	High	High	High	High	High	High	High	High	High	High
FALSE	High	Master Protein	P14314	Glucosidase 2 subunit beta OS=Homo sapiens OX=9606 GN=PRKCSH PE=1 SV=2	0	216.026	59	22	102	19	1	528	59.4	4.41	281.84	22	3	10256.9	10225.6	10144.1	10056.7	9828.9	9846.9	9752.8	9679.5	9395.1	9396.8	8882.5	8886.6	8310.4	8220.9	7535.9	7493.7	High	High	High	High	High	High	High	High	High	High	High	High	High	High	High	High
FALSE	High	Master Protein	O76094	Signal recognition particle subunit SRP72 OS=Homo sapiens OX=9606 GN=SRP72 PE=1 SV=3	0	216.011	49	29	76	29	1	671	74.6	9.26	209.8	29	0	7401.1	7486.3	7480.3	7399.4	7411.8	7394.8	7353.9	7367.7	7291.8	7358.8	7141.7	7156.2	6961.7	6931.4	6627.2	6690.8	High	High	High	High	High	High	High	High	High	High	High	High	High	High	High	High
FALSE	High	Master Protein	Q96KR1	Zinc finger RNA-binding protein OS=Homo sapiens OX=9606 GN=ZFR PE=1 SV=2	0	215.98	35	31	57	6	1	1074	116.9	9.04	168.26	31	23	6658.2	6623.8	6546.8	6615.8	6646.3	6588.6	6566.7	6498.6	6404.3	6368.9	6167.6	6243.6	6051.7	6066.2	5790.7	5809.3	High	High	High	High	High	High	High	High	High	High	High	High	High	High	High	High
FALSE	High	Master Protein	O60610	Protein diaphanous homolog 1 OS=Homo sapiens OX=9606 GN=DIAPH1 PE=1 SV=2	0	215.949	34	40	84	21	1	1272	141.3	5.41	218.43	40	21	9703	9753.9	9731.1	9591.2	9670.9	9618.9	9482.7	9562.2	9336.5	9263.6	8980.9	9061.1	8813.1	8733	8256.3	8307.7	High	High	High	High	High	High	High	High	High	High	High	High	High	High	High	High
FALSE	High	Master Protein	P52789	Hexokinase-2 OS=Homo sapiens OX=9606 GN=HK2 PE=1 SV=2	0	215.913	44	34	75	18	1	917	102.3	6.05	190.31	34	20	8741.2	8710.4	8760.8	8727.6	8734.1	8685.6	8640.6	8604.4	8504.1	8498.4	8173.2	8196.8	7998	8016.9	7714.2	7727.8	High	High	High	High	High	High	High	High	High	High	High	High	High	High	High	High
FALSE	High	Master Protein	Q61656	Probable ATP-dependent RNA helicase DDX5 OS=Mus musculus OX=10090 GN=Ddx5 PE=1 SV=2	0	215.711	47	30	147	1	1	614	69.2	8.92	361.32	30	0	12.1	16.5	21.2	23.5	26.4	27.6	40.4	36.7	56.5	59.8	86.3	86.8	122.2	115.7	169.3	170.2	High	High	High	High	High	High	High	High	High	High	High	High	High	High	High	High
FALSE	High	Master Protein	Q13464	Rho-associated protein kinase 1 OS=Homo sapiens OX=9606 GN=ROCK1 PE=1 SV=1	0	215.593	40	50	73	44	1	1354	158.1	5.9	172.29	50	6	8477.4	8439.1	8415.3	8351.9	8434.4	8352.5	8388.6	8290.2	8176.8	8113.5	8139.9	8042.6	8006.2	7938	7833.6	7777	High	High	High	High	High	High	High	High	High	High	High	High	High	High	High	High
FALSE	High	Master Protein	A0AVT1	Ubiquitin-like modifier-activating enzyme 6 OS=Homo sapiens OX=9606 GN=UBA6 PE=1 SV=1	0	215.18	40	36	72	23	1	1052	117.9	6.14	197.45	36	13	8551.4	8600.6	8458.5	8457.8	8456.9	8494.5	8435.9	8361.6	8268.3	8277.9	8049.6	8149.2	7795.5	7790.4	7626.6	7602	High	High	High	High	High	High	High	High	High	High	High	High	High	High	High	High
FALSE	High	Master Protein	P50580	Proliferation-associated protein 2G4 OS=Mus musculus OX=10090 GN=Pa2g4 PE=1 SV=3	0	215.149	62	22	133	1	1	394	43.7	6.86	374	22	28	16341.5	16113.5	15965.6	16044.7	15937.2	15952.4	15797.4	15847.1	15682.6	15588	15360.8	15356.5	14898.5	15012.2	14556.1	14453	High	High	High	High	High	High	High	High	High	High	High	High	High	High	High	High
FALSE	High	Master Protein	Q12788	Transducin beta-like protein 3 OS=Homo sapiens OX=9606 GN=TBL3 PE=1 SV=2	0	215.074	50	32	57	21	1	808	89	6.9	179.09	32	11	7127.1	7119.1	7172	7044.2	6992.8	6991.2	6991.2	6948.7	6854.2	6813.7	6532.3	6601.2	6309.8	6277.3	6013.7	6000	High	High	High	High	High	High	High	High	High	High	High	High	High	High	High	High
FALSE	High	Master Protein	P27694	Replication protein A 70 kDa DNA-binding subunit OS=Homo sapiens OX=9606 GN=RPA1 PE=1 SV=2	0	214.853	55	27	71	19	1	616	68.1	7.21	182.09	27	9	8244.7	8218.4	8098	8111.7	8103.6	7989	7895.7	7959.6	7677.7	7637.9	7238.7	7264.9	6885	6840.4	6278.4	6295.3	High	High	High	High	High	High	High	High	High	High	High	High	High	High	High	High
FALSE	High	Master Protein	Q5JTH9	RRP12-like protein OS=Homo sapiens OX=9606 GN=RRP12 PE=1 SV=2	0	214.812	36	41	75	20	1	1297	143.6	8.75	188.08	41	20	8094.5	8094.2	8073.9	7991.1	8003.6	7989.8	7857.1	7866.6	7709.1	7747.5	7497.3	7440.8	7160.9	7133.3	6758.2	6778.9	High	High	High	High	High	High	High	High	High	High	High	High	High	High	High	High
FALSE	High	Master Protein	O43242	26S proteasome non-ATPase regulatory subunit 3 OS=Homo sapiens OX=9606 GN=PSMD3 PE=1 SV=2	0	214.75	54	31	109	6	1	534	60.9	8.44	291.17	31	25	12331.5	12179	12121.9	12109.4	12060.3	12068	11985.2	11932	11707.4	11732.7	11264	11282.2	10838.5	10900.7	10267.7	10353.3	High	High	High	High	High	High	High	High	High	High	High	High	High	High	High	High
FALSE	High	Master Protein	P07742	Ribonucleoside-diphosphate reductase large subunit OS=Mus musculus OX=10090 GN=Rrm1 PE=1 SV=2	0	214.511	47	28	70	3	1	792	90.2	6.7	204.68	28	0	437	462	497.9	516.3	514.4	525.7	542.8	538.4	613.1	596.1	676.2	658.6	741.4	774.5	866.8	890.8	High	High	High	High	High	High	High	High	High	High	High	High	High	High	High	High
FALSE	High	Master Protein	Q10567	AP-1 complex subunit beta-1 OS=Homo sapiens OX=9606 GN=AP1B1 PE=1 SV=2	0	214.404	38	36	87	5	1	949	104.6	5.06	229.71	36	14	4361	4322.2	4270.4	4272.1	4314.7	4269.4	4181.6	4197.5	4138.7	4128.2	3945.2	3971.5	3795.9	3861.2	3605.6	3606.9	High	High	High	High	High	High	High	High	High	High	High	High	High	High	High	High
FALSE	High	Master Protein	Q96A49	Synapse-associated protein 1 OS=Homo sapiens OX=9606 GN=SYAP1 PE=1 SV=1	0	214.332	74	23	56	17	1	352	39.9	4.53	166.78	23	7	8370.6	8260.1	8266.4	8273.9	8160.5	8128.5	8084.4	8035.9	7773.8	7845.9	7216.7	7292	6935.1	6833	6228.2	6279.8	High	High	High	High	High	High	High	High	High	High	High	High	High	High	High	High
FALSE	High	Master Protein	Q5JSH3	WD repeat-containing protein 44 OS=Homo sapiens OX=9606 GN=WDR44 PE=1 SV=1	0	214.192	54	42	62	42	1	913	101.3	5.45	174.26	42	0	6960.7	6931.4	6874.8	6909.8	6824.5	6805.3	6766.7	6842.4	6674.4	6675.1	6568.6	6566.5	6331.7	6367.7	6153	6104.3	High	High	High	High	High	High	High	High	High	High	High	High	High	High	High	High
FALSE	High	Master Protein	O95831	Apoptosis-inducing factor 1, mitochondrial OS=Homo sapiens OX=9606 GN=AIFM1 PE=1 SV=1	0	214.156	43	21	82	11	1	613	66.9	8.95	218.35	21	11	7824.5	7889.5	7729.5	7793.5	7721.6	7632.6	7625.6	7677	7447.9	7403.4	7091.8	7058.6	6702.4	6704.9	6259.9	6219	High	High	High	High	High	High	High	High	High	High	High	High	High	High	High	High
FALSE	High	Master Protein	Q9Y2A7	Nck-associated protein 1 OS=Homo sapiens OX=9606 GN=NCKAP1 PE=1 SV=1	0	214.079	37	38	85	1	1	1128	128.7	6.62	178.9	38	0	242.3	277.9	233.4	241.8	252.1	249	245.6	259.9	231.2	243	227.8	216.8	217.6	207	192.3	188.6	High	High	High	High	High	High	High	High	High	High	High	High	High	High	High	High
FALSE	High	Master Protein	Q9H0A0	RNA cytidine acetyltransferase OS=Homo sapiens OX=9606 GN=NAT10 PE=1 SV=2	0	214.028	39	38	92	9	1	1025	115.7	8.27	221.03	38	31	10124.1	10068.3	10072.9	10095.4	9949.9	9965.3	9874.6	9859.2	9644.7	9548	9260.1	9159.7	8921.9	8771.4	8180.8	8241.9	High	High	High	High	High	High	High	High	High	High	High	High	High	High	High	High
FALSE	High	Master Protein	P49916	DNA ligase 3 OS=Homo sapiens OX=9606 GN=LIG3 PE=1 SV=2	0	213.84	40	36	72	18	1	1009	112.8	9.01	193.27	36	17	8634.4	8575.5	8435	8498.9	8427.9	8443.4	8360.6	8442	8133.5	8082.6	7719.1	7715.3	7364.1	7345.6	6700.8	6827.9	High	High	High	High	High	High	High	High	High	High	High	High	High	High	High	High
FALSE	High	Master Protein	Q13310	Polyadenylate-binding protein 4 OS=Homo sapiens OX=9606 GN=PABPC4 PE=1 SV=1	0	213.589	52	35	109	26	1	644	70.7	9.26	258.75	35	10	11436.6	11420.7	11206	11190.3	11106.8	11205	11048.4	11103.7	10912.6	10876.4	10634.3	10561.4	10298.6	10194.4	9860.2	9786.6	High	High	High	High	High	High	High	High	High	High	High	High	High	High	High	High
FALSE	High	Master Protein	P39748	Flap endonuclease 1 OS=Homo sapiens OX=9606 GN=FEN1 PE=1 SV=1	0	213.373	56	19	76	8	1	380	42.6	8.62	207.43	19	11	6390.6	6490.7	6367.6	6401.7	6291	6318.5	6202.1	6291.8	6214.2	6157.3	5975	5957.5	5683.7	5669.9	5448.1	5443.9	High	High	High	High	High	High	High	High	High	High	High	High	High	High	High	High
FALSE	High	Master Protein	P39447	Tight junction protein ZO-1 OS=Mus musculus OX=10090 GN=Tjp1 PE=1 SV=2	0	213.336	30	41	67	14	1	1745	194.6	6.64	176	41	25	6000.7	6030.8	6164.2	6232.2	6319.3	6346.8	6550.6	6505.5	6969.7	7079.1	7801.1	7829.4	8667.3	8635	9770.7	9673.6	High	High	High	High	High	High	High	High	High	High	High	High	High	High	High	High
FALSE	High	Master Protein	P11216	Glycogen phosphorylase, brain form OS=Homo sapiens OX=9606 GN=PYGB PE=1 SV=5	0	213.249	51	38	92	10	1	843	96.6	6.86	212.8	38	24	7287.3	7181.1	7252.9	7376.7	7303.3	7327.1	7313.2	7311	7351.5	7318.4	7389.2	7329.7	7380.2	7309.5	7412.7	7382.6	High	High	High	High	High	High	High	High	High	High	High	High	High	High	High	High
FALSE	High	Master Protein	Q80UM3	N-alpha-acetyltransferase 15, NatA auxiliary subunit OS=Mus musculus OX=10090 GN=Naa15 PE=1 SV=1	0	213.171	44	42	98	4	1	865	100.9	7.62	237.44	42	0	758.9	776.8	807.8	819.2	856.9	855.6	909.8	896.5	1035.3	1045.2	1221.3	1214.8	1421.1	1446.2	1725.3	1670.1	High	High	High	High	High	High	High	High	High	High	High	High	High	High	High	High
FALSE	High	Master Protein	P28660	Nck-associated protein 1 OS=Mus musculus OX=10090 GN=Nckap1 PE=1 SV=2	0	213.165	37	38	81	1	1	1128	128.7	6.62	167.48	38	40	7779.7	7881.2	7687.5	7812.4	7837.6	7862.1	7672	7838.4	7914.7	7901.2	7992.3	7937.1	7970.6	7970.3	8044.6	8031.1	High	High	High	High	High	High	High	High	High	High	High	High	High	High	High	High
FALSE	High	Master Protein	P49718	DNA replication licensing factor MCM5 OS=Mus musculus OX=10090 GN=Mcm5 PE=1 SV=2	0	212.99	42	30	94	8	1	734	82.4	8.29	225.28	30	0	736.8	737.4	743.6	767.2	800	797	823.2	821.8	862.3	865.3	970.7	947	1033.3	1080.7	1227.2	1186.1	High	High	High	High	High	High	High	High	High	High	High	High	High	High	High	High
FALSE	High	Master Protein	Q64737	Trifunctional purine biosynthetic protein adenosine-3 OS=Mus musculus OX=10090 GN=Gart PE=1 SV=3	0	212.369	40	33	77	21	1	1010	107.4	6.68	197.02	33	0	2886.8	3005.5	3074.3	3126.8	3286.2	3312.9	3606.8	3540.7	4100	4129.3	5021.4	5026	5925.4	5886.6	7176.9	7026.1	High	High	High	High	High	High	High	High	High	High	High	High	High	High	High	High
FALSE	High	Master Protein	Q8BMK4	Cytoskeleton-associated protein 4 OS=Mus musculus OX=10090 GN=Ckap4 PE=1 SV=2	0	212.12	56	30	83	18	1	575	63.7	5.64	252.17	30	0	2465.7	2496.9	2835.9	2877.2	3138.4	3143.9	3519.8	3555.6	4291.8	4356.8	5547.1	5613.7	6941.4	6945.2	8793.4	8656.7	High	High	High	High	High	High	High	High	High	High	High	High	High	High	High	High
FALSE	High	Master Protein	Q9BXP5	Serrate RNA effector molecule homolog OS=Homo sapiens OX=9606 GN=SRRT PE=1 SV=1	0	211.555	37	39	92	7	1	876	100.6	5.96	210.81	39	32	9764.2	9706.3	9760.2	9688.7	9655.3	9642.5	9643.4	9538.7	9391.2	9218.5	9054.8	8987.1	8787.7	8758.4	8393.5	8313	High	High	High	High	High	High	High	High	High	High	High	High	High	High	High	High
FALSE	High	Master Protein	P23526	Adenosylhomocysteinase OS=Homo sapiens OX=9606 GN=AHCY PE=1 SV=4	0	211.317	49	21	110	5	1	432	47.7	6.34	258.43	21	20	11454.4	11522.9	11349.9	11305.5	11375.4	11322.4	11240.5	11248.6	11269.8	11301.6	11014.6	11076.7	10947.2	10889.7	10885.5	10842.2	High	High	High	High	High	High	High	High	High	High	High	High	High	High	High	High
FALSE	High	Master Protein	P42858	Huntingtin OS=Homo sapiens OX=9606 GN=HTT PE=1 SV=2	0	211.044	17	43	62	43	1	3142	347.4	6.2	171	43	0	6378.9	6438.3	6301.3	6322.2	6274.2	6270.6	6287.5	6300	6094.8	6097.3	5851.1	5764.7	5556.9	5543.1	5163.8	5205.6	High	High	High	High	High	High	High	High	High	High	High	High	High	High	High	High
FALSE	High	Master Protein	Q5JRA6	Transport and Golgi organization protein 1 homolog OS=Homo sapiens OX=9606 GN=MIA3 PE=1 SV=1	0	210.761	26	43	67	40	1	1907	213.6	4.84	177	43	3	7654.6	7609.5	7545.2	7515	7505.7	7477.1	7356.9	7331.2	7211	7161.9	6868.4	6866.7	6455.3	6463.1	5981.6	6248	High	High	High	High	High	High	High	High	High	High	High	High	High	High	High	High
FALSE	High	Master Protein	Q9CY58	Plasminogen activator inhibitor 1 RNA-binding protein OS=Mus musculus OX=10090 GN=Serbp1 PE=1 SV=2	0	210.758	56	23	139	4	1	407	44.7	8.54	323.82	23	0	287.4	286.4	331.8	345.6	418.6	435.3	523.1	486.3	657.6	652.7	943.6	909.5	1204.8	1248	1613.8	1589.1	High	High	High	High	High	High	High	High	High	High	High	High	High	High	High	High
FALSE	High	Master Protein	P30416	Peptidyl-prolyl cis-trans isomerase FKBP4 OS=Mus musculus OX=10090 GN=Fkbp4 PE=1 SV=5	0	210.527	59	25	100	12	1	458	51.5	5.72	242.01	25	0	3365.5	3396.6	3633.7	3701	3902.5	3915.8	4224.4	4170.8	4863.7	4876.1	5853.2	5870.4	7021.8	6930.3	8595.8	8469.8	High	High	High	High	High	High	High	High	High	High	High	High	High	High	High	High
FALSE	High	Master Protein	P61978	Heterogeneous nuclear ribonucleoprotein K OS=Homo sapiens OX=9606 GN=HNRNPK PE=1 SV=1	0	210.405	54	22	203	22	1	463	50.9	5.54	533.82	22	0	16493	16615	16357.2	16412.1	16310.2	16293.5	16229.8	16122.6	16105.5	15880.3	15676.5	15653.1	15338.6	15203.6	14862.3	14733.4	High	High	High	High	High	High	High	High	High	High	High	High	High	High	High	High
FALSE	High	Master Protein	Q99KP6	Pre-mRNA-processing factor 19 OS=Mus musculus OX=10090 GN=Prpf19 PE=1 SV=1	0	210.344	59	16	98	2	1	504	55.2	6.61	218.12	16	0	278.3	270.9	279.8	282.8	292.6	294	318.6	308.7	348.2	333	382.7	388.1	425.5	435	501	507.1	High	High	High	High	High	High	High	High	High	High	High	High	High	High	High	High
FALSE	High	Master Protein	P26043	Radixin OS=Mus musculus OX=10090 GN=Rdx PE=1 SV=3	0	210.283	45	35	113	1	1	583	68.5	6.2	243.09	35	0	53.4	54.3	66.6	66.6	73.1	75.3	86.2	83.2	112.8	118.8	148.9	150.8	197.8	205.3	266.1	244.7	High	High	High	High	High	High	High	High	High	High	High	High	High	High	High	High
FALSE	High	Master Protein	P40227	T-complex protein 1 subunit zeta OS=Homo sapiens OX=9606 GN=CCT6A PE=1 SV=3	0	209.954	48	24	119	6	1	531	58	6.68	331.25	24	19	11678.7	11543.2	11598.9	11467.5	11461	11478.9	11432.2	11285.5	11385.5	11270.5	11123.5	11107.6	10918.9	10932.4	10652	10571.7	High	High	High	High	High	High	High	High	High	High	High	High	High	High	High	High
FALSE	High	Master Protein	A2A432	Cullin-4B OS=Mus musculus OX=10090 GN=Cul4b PE=1 SV=1	0	209.941	40	46	90	4	1	970	110.6	8.37	238.55	46	1	614.7	617.6	631	624	681.5	687.5	674.1	704.8	732.3	738.5	793	804.7	948.8	926.2	1041.5	1070.5	High	High	High	High	High	High	High	High	High	High	High	High	High	High	High	High
FALSE	High	Master Protein	P31150	Rab GDP dissociation inhibitor alpha OS=Homo sapiens OX=9606 GN=GDI1 PE=1 SV=2	0	209.907	67	22	78	6	1	447	50.6	5.14	223.42	22	11	5366	5397.9	5378.3	5306.5	5234.8	5303.3	5242	5179.2	5138.6	5107.7	4980.9	4936.8	4704.7	4711.8	4399.4	4446	High	High	High	High	High	High	High	High	High	High	High	High	High	High	High	High
FALSE	High	Master Protein	Q6PKG0	La-related protein 1 OS=Homo sapiens OX=9606 GN=LARP1 PE=1 SV=2	0	209.826	45	39	92	13	1	1096	123.4	8.82	202.06	39	24	7525.7	7476.2	7482.3	7378.8	7447.9	7406.7	7365.3	7366.8	7333.6	7247.4	7072.8	7062.2	6932.6	6845.7	6509.5	6578.5	High	High	High	High	High	High	High	High	High	High	High	High	High	High	High	High
FALSE	High	Master Protein	Q8NFC6	Biorientation of chromosomes in cell division protein 1-like 1 OS=Homo sapiens OX=9606 GN=BOD1L1 PE=1 SV=2	0	209.726	20	48	66	46	1	3051	330.3	5.08	145.45	48	1	6433.4	6376.4	6397.5	6422.1	6380.9	6357.9	6265.3	6281.3	6218.9	6168.7	5935	5985.7	5867.1	5724.4	5573.2	5557.5	High	High	High	High	High	High	High	High	High	High	High	High	High	High	High	High
FALSE	High	Master Protein	P19324	Serpin H1 OS=Mus musculus OX=10090 GN=Serpinh1 PE=1 SV=3	0	209.55	55	22	77	10	1	417	46.5	8.82	235.05	22	12	4216.8	4170.8	4496	4556.3	4932.4	4988.7	5432.5	5425.4	6507.9	6576	8223.9	8192.4	9923.3	9892.6	12490.5	12381	High	High	High	High	High	High	High	High	High	High	High	High	High	High	High	High
FALSE	High	Master Protein	Q12905	Interleukin enhancer-binding factor 2 OS=Homo sapiens OX=9606 GN=ILF2 PE=1 SV=2	0	209.542	62	19	102	19	1	390	43	5.26	290.11	19	0	10515.8	10553.7	10210.6	10262.3	10364.4	10292	10112.4	10142.6	9723.1	9735.7	9108.4	9063.4	8716.2	8720	7946.4	7995.6	High	High	High	High	High	High	High	High	High	High	High	High	High	High	High	High
FALSE	High	Master Protein	P29401	Transketolase OS=Homo sapiens OX=9606 GN=TKT PE=1 SV=3	0	209.415	53	30	86	16	1	623	67.8	7.66	221.12	30	14	10206.8	10186.4	10032.6	10057.5	10062	10074.9	10097.2	9961.5	9864.3	9860.8	9595.2	9784.4	9454.8	9516	9345.6	9323.4	High	High	High	High	High	High	High	High	High	High	High	High	High	High	High	High
FALSE	High	Master Protein	Q32MZ4	Leucine-rich repeat flightless-interacting protein 1 OS=Homo sapiens OX=9606 GN=LRRFIP1 PE=1 SV=2	0	208.884	48	30	58	26	1	808	89.2	4.65	160.5	30	6	4540.6	4483.7	4462.6	4420.1	4497.1	4395.7	4418.5	4454.3	4347.4	4245.2	4329.5	4228	4256.7	4188.5	4038.2	4031	High	High	High	High	High	High	High	High	High	High	High	High	High	High	High	High
FALSE	High	Master Protein	P24547	Inosine-5'-monophosphate dehydrogenase 2 OS=Mus musculus OX=10090 GN=Impdh2 PE=1 SV=2	0	208.753	53	24	76	7	1	514	55.8	7.28	220.79	24	19	6972.5	6964.5	7039.4	7154.9	7186.7	7136.5	7376.2	7296	7696.9	7680.4	8235.9	8183.5	8742.9	8702.2	9604.5	9462.9	High	High	High	High	High	High	High	High	High	High	High	High	High	High	High	High
FALSE	High	Master Protein	O55029	Coatomer subunit beta' OS=Mus musculus OX=10090 GN=Copb2 PE=1 SV=2	0	208.672	36	29	78	2	1	905	102.4	5.3	210.74	29	0	244.8	227.8	251.2	249.4	254.3	260	273.8	276.7	302.1	314.5	377.4	377.4	427.8	416.4	496.1	508.1	High	High	High	High	High	High	High	High	High	High	High	High	High	High	High	High
FALSE	High	Master Protein	Q6ZPJ3	(E3-independent) E2 ubiquitin-conjugating enzyme UBE2O OS=Mus musculus OX=10090 GN=Ube2o PE=1 SV=3	0	208.57	30	30	73	2	1	1288	140.7	5.06	200.91	30	0	194.8	179.5	217.1	203.3	226.9	219.1	251	243.3	324.1	307.7	410.7	402.8	515.9	514.9	694	660.6	High	High	High	High	High	High	High	High	High	High	High	High	High	High	High	High
FALSE	High	Master Protein	Q58A65	C-Jun-amino-terminal kinase-interacting protein 4 OS=Mus musculus OX=10090 GN=Spag9 PE=1 SV=2	0	208.286	31	35	57	6	1	1321	146.1	5.15	155.33	35	0	220.6	210.9	242	242.3	272.3	256.4	280.9	305.1	358.7	346.6	441.8	429.7	527.2	526.3	642.9	647.3	High	High	High	High	High	High	High	High	High	High	High	High	High	High	High	High
FALSE	High	Master Protein	Q16643	Drebrin OS=Homo sapiens OX=9606 GN=DBN1 PE=1 SV=4	0	208.146	49	26	59	11	1	649	71.4	4.45	171.17	26	15	5039.6	5083.9	5073.6	5024.2	5090.9	5018.8	4959.1	4971.7	4933.8	4912.9	4704	4670.6	4535	4502.3	4275.9	4206.3	High	High	High	High	High	High	High	High	High	High	High	High	High	High	High	High
FALSE	High	Master Protein	Q61598	Rab GDP dissociation inhibitor beta OS=Mus musculus OX=10090 GN=Gdi2 PE=1 SV=1	0	207.884	59	24	69	7	1	445	50.5	6.25	205.55	24	0	794.1	833.1	878.9	907.9	956	936.6	999.4	976.2	1122.4	1137.4	1348.1	1285.3	1514.6	1529.1	1858.1	1823.2	High	High	High	High	High	High	High	High	High	High	High	High	High	High	High	High
FALSE	High	Master Protein	Q99KI0	Aconitate hydratase, mitochondrial OS=Mus musculus OX=10090 GN=Aco2 PE=1 SV=1	0	207.74	56	33	91	12	1	780	85.4	7.93	243.04	33	0	1507.5	1493.1	1676.4	1658.3	1862.5	1860.9	2105.2	2096.5	2620.4	2624.9	3361.4	3363.2	4152.6	4159.6	5406	5257.4	High	High	High	High	High	High	High	High	High	High	High	High	High	High	High	High
FALSE	High	Master Protein	O14617	AP-3 complex subunit delta-1 OS=Homo sapiens OX=9606 GN=AP3D1 PE=1 SV=1	0	207.625	31	32	71	10	1	1153	130.1	8.48	195.24	32	22	7230.7	7319.4	7086.1	7165.3	7149.9	7142.9	7065.1	7032.3	6912.5	6849	6619.4	6559.8	6370.1	6376.9	6039.9	6029.3	High	High	High	High	High	High	High	High	High	High	High	High	High	High	High	High
FALSE	High	Master Protein	Q9Y3I0	RNA-splicing ligase RtcB homolog OS=Homo sapiens OX=9606 GN=RTCB PE=1 SV=1	0	207.425	52	24	82	1	1	505	55.2	7.23	247.22	24	0	983.4	1006	994.2	978.2	946.8	959.7	961.1	953.2	903.7	914.1	826.9	851	756.4	771.3	665.8	655.9	High	High	High	High	High	High	High	High	High	High	High	High	High	High	High	High
FALSE	High	Master Protein	Q3SY69	Mitochondrial 10-formyltetrahydrofolate dehydrogenase OS=Homo sapiens OX=9606 GN=ALDH1L2 PE=1 SV=2	0	207.2	41	34	68	16	1	923	101.7	6.52	171.42	34	15	8030.5	7966.8	7860.2	7931.7	7919.3	7899	7899.4	7914.4	7841.5	7939.9	7843.9	7901.6	7860.8	7919.2	7885.4	7877.3	High	High	High	High	High	High	High	High	High	High	High	High	High	High	High	High
FALSE	High	Master Protein	P40124	Adenylyl cyclase-associated protein 1 OS=Mus musculus OX=10090 GN=Cap1 PE=1 SV=4	0	206.77	54	21	80	7	1	474	51.5	7.52	201.24	21	0	1403.1	1390.6	1470.1	1442.1	1531.2	1508.5	1628.6	1625.3	1820.1	1795.8	2136.7	2109.4	2407.1	2453.6	2850	2833.2	High	High	High	High	High	High	High	High	High	High	High	High	High	High	High	High
FALSE	High	Master Protein	Q7Z406	Myosin-14 OS=Homo sapiens OX=9606 GN=MYH14 PE=1 SV=2	0	206.739	26	46	70	35	1	1995	227.7	5.6	179.65	46	0	3742.3	3756.1	3723	3717.8	3669.7	3715	3693.1	3655.6	3600.1	3580	3500.5	3506.7	3390.8	3341	3223.8	3230.6	High	High	High	High	High	High	High	High	High	High	High	High	High	High	High	High
FALSE	High	Master Protein	P46460	Vesicle-fusing ATPase OS=Mus musculus OX=10090 GN=Nsf PE=1 SV=2	0	206.232	46	32	91	2	1	744	82.6	6.95	257.64	32	0	159.9	151.7	195.1	201.3	213.8	217	275.8	266.4	352.2	357.9	498.2	479.8	655.1	648.1	896.1	851.9	High	High	High	High	High	High	High	High	High	High	High	High	High	High	High	High
FALSE	High	Master Protein	P15170	Eukaryotic peptide chain release factor GTP-binding subunit ERF3A OS=Homo sapiens OX=9606 GN=GSPT1 PE=1 SV=1	0	206.045	60	27	84	4	1	499	55.7	5.62	214.62	27	28	8061.9	8116.7	8108.9	8127.5	8089.6	8122.9	8177.7	8144.8	8247.7	8206.3	8306.5	8213	8364	8328.8	8518.8	8510.6	High	High	High	High	High	High	High	High	High	High	High	High	High	High	High	High
FALSE	High	Master Protein	P70336	Rho-associated protein kinase 2 OS=Mus musculus OX=10090 GN=Rock2 PE=1 SV=1	0	206.031	33	39	66	3	1	1388	160.5	5.99	158.35	39	0	21.8	23	28.4	28.1	40.8	38.8	45.9	51.1	74.2	75.9	110	104.3	155.1	146	189.7	198	High	High	High	High	High	High	High	High	High	High	High	High	High	High	High	High
FALSE	High	Master Protein	Q92538	Golgi-specific brefeldin A-resistance guanine nucleotide exchange factor 1 OS=Homo sapiens OX=9606 GN=GBF1 PE=1 SV=2	0	205.998	25	37	61	37	1	1859	206.3	5.73	170.91	37	0	6797.5	6907.3	6900.1	7041.3	6881.2	6937.7	6803	6835.8	6843.6	6831.4	6775.7	6813.6	6741	6694.6	6668.3	6675.7	High	High	High	High	High	High	High	High	High	High	High	High	High	High	High	High
FALSE	High	Master Protein	Q13423	NAD(P) transhydrogenase, mitochondrial OS=Homo sapiens OX=9606 GN=NNT PE=1 SV=3	0	205.987	38	34	71	10	1	1086	113.8	8.09	175.51	34	24	8861.7	8918.2	8906.1	8787.4	8865.4	8763	8708.5	8746.3	8587.8	8533.4	8301.5	8250.2	8042.1	8045.4	7740.9	7734.4	High	High	High	High	High	High	High	High	High	High	High	High	High	High	High	High
FALSE	High	Master Protein	P49790	Nuclear pore complex protein Nup153 OS=Homo sapiens OX=9606 GN=NUP153 PE=1 SV=2	0	205.734	36	40	67	40	1	1475	153.8	8.73	179.55	40	0	9859.6	9900.6	9862.2	9800.2	9690.9	9763.4	9580.7	9548.4	9283.7	9211.2	8711.4	8754.3	8319	8433.8	7637.1	7782.6	High	High	High	High	High	High	High	High	High	High	High	High	High	High	High	High
FALSE	High	Master Protein	Q91WJ8	Far upstream element-binding protein 1 OS=Mus musculus OX=10090 GN=Fubp1 PE=1 SV=1	0	205.566	48	27	100	2	1	651	68.5	7.93	246.86	27	0	615.9	625	693.3	729.5	803.7	789.3	853	866.5	1037.8	1082.4	1357	1330.3	1631.6	1658.4	2116.7	2119.6	High	High	High	High	High	High	High	High	High	High	High	High	High	High	High	High
FALSE	High	Master Protein	Q96N67	Dedicator of cytokinesis protein 7 OS=Homo sapiens OX=9606 GN=DOCK7 PE=1 SV=4	0	205.519	25	46	80	5	1	2140	242.4	6.8	170.62	46	35	7414.6	7370.4	7417	7457.5	7495.9	7383.1	7439.7	7473.1	7575.7	7546.3	7652.3	7624.9	7780.2	7686.7	7744.6	7651.4	High	High	High	High	High	High	High	High	High	High	High	High	High	High	High	High
FALSE	High	Master Protein	Q61595	Kinectin OS=Mus musculus OX=10090 GN=Ktn1 PE=1 SV=1	0	205.516	32	42	66	24	1	1327	152.5	5.86	189.66	42	1	3081.5	3200.3	3276.7	3229	3432.1	3401.7	3609.3	3588.6	4056.8	4094.5	4805.4	4820.9	5598.4	5573.8	6686.9	6537.4	High	High	High	High	High	High	High	High	High	High	High	High	High	High	High	High
FALSE	High	Master Protein	P49717	DNA replication licensing factor MCM4 OS=Mus musculus OX=10090 GN=Mcm4 PE=1 SV=1	0	205.317	35	27	74	6	1	862	96.7	7.2	193.25	27	0	571.6	573.8	627.1	625.3	679.3	679.1	747.8	750.6	934.1	899.9	1155	1108.4	1349.8	1342.3	1670.1	1634	High	High	High	High	High	High	High	High	High	High	High	High	High	High	High	High
FALSE	High	Master Protein	O88738	Baculoviral IAP repeat-containing protein 6 OS=Mus musculus OX=10090 GN=Birc6 PE=1 SV=2	0	205.265	13	48	61	9	1	4882	531.8	6.07	151.27	48	0	515.4	518.9	548.5	555.8	558.3	537.4	600.8	579.9	640.5	646	731.2	713.3	798	790.1	913.2	924.1	High	High	High	High	High	High	High	High	High	High	High	High	High	High	High	High
FALSE	High	Master Protein	O75165	DnaJ homolog subfamily C member 13 OS=Homo sapiens OX=9606 GN=DNAJC13 PE=1 SV=5	0	205.224	21	45	67	45	1	2243	254.3	6.74	162.73	45	0	6531.6	6534.4	6483.1	6565	6602.6	6623.4	6610.9	6634.9	6722.1	6851.4	7050.3	7041.3	7184	7203	7631.2	7549.2	High	High	High	High	High	High	High	High	High	High	High	High	High	High	High	High
FALSE	High	Master Protein	P54578	Ubiquitin carboxyl-terminal hydrolase 14 OS=Homo sapiens OX=9606 GN=USP14 PE=1 SV=3	0	205.053	49	25	73	6	1	494	56	5.3	208.75	25	21	8473.3	8458.8	8496.7	8570.2	8627.2	8551	8791.9	8755.5	8856.3	8950.2	9137.6	9144.4	9568.7	9522.8	10055.7	9914.6	High	High	High	High	High	High	High	High	High	High	High	High	High	High	High	High
FALSE	High	Master Protein	Q8NCM8	Cytoplasmic dynein 2 heavy chain 1 OS=Homo sapiens OX=9606 GN=DYNC2H1 PE=1 SV=4	0	204.686	14	54	76	54	1	4307	492.3	6.54	178.48	54	0	8443.1	8347.6	8282.5	8290.5	8232.7	8230	8066.4	8144.2	7876.4	7844.9	7498.9	7534.5	7101.3	7065.9	6616.4	6584.2	High	High	High	High	High	High	High	High	High	High	High	High	High	High	High	High
FALSE	High	Master Protein	Q3TLH4	Protein PRRC2C OS=Mus musculus OX=10090 GN=Prrc2c PE=1 SV=3	0	204.657	16	34	65	17	1	2846	310.7	9.1	167.45	34	0	1306.4	1303.2	1429.4	1397.2	1477.2	1503.6	1657	1632.9	1873.6	1893.3	2358.9	2322.6	2817.7	2822	3494.6	3449.8	High	High	High	High	High	High	High	High	High	High	High	High	High	High	High	High
FALSE	High	Master Protein	P12004	Proliferating cell nuclear antigen OS=Homo sapiens OX=9606 GN=PCNA PE=1 SV=1	0	204.554	70	15	103	5	1	261	28.8	4.69	327.73	15	14	12356.4	12431.7	12230	12256.2	12128.7	12258.7	12128.7	12306.2	12084.2	12064	11881.2	11886.8	11716.7	11640.4	11469.8	11618.6	High	High	High	High	High	High	High	High	High	High	High	High	High	High	High	High
FALSE	High	Master Protein	Q9H2U1	ATP-dependent DNA/RNA helicase DHX36 OS=Homo sapiens OX=9606 GN=DHX36 PE=1 SV=2	0	204.031	38	32	71	14	1	1008	114.7	7.68	189.21	32	17	6282.4	6291.8	6255.6	6225.6	6226.8	6222.3	6100.9	6068.5	5966.5	5995.7	5765.8	5785.8	5654.5	5617.1	5278.9	5255.6	High	High	High	High	High	High	High	High	High	High	High	High	High	High	High	High
FALSE	High	Master Protein	Q9H0D6	5'-3' exoribonuclease 2 OS=Homo sapiens OX=9606 GN=XRN2 PE=1 SV=1	0	204.025	41	36	92	11	1	950	108.5	7.47	213.49	36	26	10362.4	10587.4	10395.3	10440.2	10333.7	10420.9	10278.2	10284.6	10104.3	10113.9	9914.4	9873.3	9665.8	9577.1	9307.5	9292.7	High	High	High	High	High	High	High	High	High	High	High	High	High	High	High	High
FALSE	High	Master Protein	Q12830	Nucleosome-remodeling factor subunit BPTF OS=Homo sapiens OX=9606 GN=BPTF PE=1 SV=3	0	203.452	17	44	67	43	1	3046	338.1	6.54	166.28	44	1	6497.6	6439.1	6399.7	6334.4	6333	6306	6348.3	6334.4	6225.6	6179	6118.3	6004.8	5966.1	5845.4	5675.4	5654.9	High	High	High	High	High	High	High	High	High	High	High	High	High	High	High	High
FALSE	High	Master Protein	P09884	DNA polymerase alpha catalytic subunit OS=Homo sapiens OX=9606 GN=POLA1 PE=1 SV=2	0	203.214	30	37	67	27	1	1462	165.8	5.85	178.66	37	9	8486.2	8529.8	8417.4	8404.6	8328.3	8424	8313	8306.6	8042.2	7951.7	7782.3	7768.9	7434.8	7365.4	6947.5	7034.4	High	High	High	High	High	High	High	High	High	High	High	High	High	High	High	High
FALSE	High	Master Protein	Q8BRT1	CLIP-associating protein 2 OS=Mus musculus OX=10090 GN=Clasp2 PE=1 SV=1	0	202.763	35	38	59	4	1	1286	140.7	8.63	149.53	38	0	540.4	550	526.5	550.1	531.6	537.6	548.7	565.2	536.6	548.7	559.5	552.3	574.6	580.7	573.5	578.3	High	High	High	High	High	High	High	High	High	High	High	High	High	High	High	High
FALSE	High	Master Protein	Q16555	Dihydropyrimidinase-related protein 2 OS=Homo sapiens OX=9606 GN=DPYSL2 PE=1 SV=1	0	202.711	58	22	55	4	1	572	62.3	6.38	179.76	22	0	956.4	954.5	949.4	937.6	910.9	918.6	907.1	892.8	860.2	865.3	826	806.1	762	759.1	694.9	675.2	High	High	High	High	High	High	High	High	High	High	High	High	High	High	High	High
FALSE	High	Master Protein	Q1HFZ0	RNA cytosine C(5)-methyltransferase NSUN2 OS=Mus musculus OX=10090 GN=Nsun2 PE=1 SV=2	0	202.629	51	33	75	10	1	757	85.4	6.58	206.09	33	0	906.6	905.6	963.8	963.5	1052.4	1047.4	1129.3	1134	1359.2	1394.4	1668.5	1647.9	1976.6	2018.2	2495.4	2439.5	High	High	High	High	High	High	High	High	High	High	High	High	High	High	High	High
FALSE	High	Master Protein	Q80TP3	E3 ubiquitin-protein ligase UBR5 OS=Mus musculus OX=10090 GN=Ubr5 PE=1 SV=2	0	202.244	21	45	71	3	1	2792	308.2	5.85	178.86	45	0	96.4	98.2	111.5	98.2	112.6	110.2	111.1	116.1	137.2	138.6	161.1	151.3	170.3	180.7	212.7	201.2	High	High	High	High	High	High	High	High	High	High	High	High	High	High	High	High
FALSE	High	Master Protein	Q61543	Golgi apparatus protein 1 OS=Mus musculus OX=10090 GN=Glg1 PE=1 SV=1	0	202.207	41	41	75	5	1	1175	133.6	6.84	188.98	41	36	5824.1	5829.1	6039.2	6073.6	6229.5	6150.5	6391.9	6377.3	6718.1	6736.3	7256.6	7234.4	7757	7837.1	8643	8602.6	High	High	High	High	High	High	High	High	High	High	High	High	High	High	High	High
FALSE	High	Master Protein	P27546	Microtubule-associated protein 4 OS=Mus musculus OX=10090 GN=Map4 PE=1 SV=3	0	202.06	43	33	65	27	1	1125	117.4	4.98	149.17	33	0	3087.8	3058.8	3303.8	3362.9	3575.5	3538	3911.6	3892.6	4578.3	4640.9	5702.7	5622.4	6777	6807.6	8506.8	8362	High	High	High	High	High	High	High	High	High	High	High	High	High	High	High	High
FALSE	High	Master Protein	P27824	Calnexin OS=Homo sapiens OX=9606 GN=CANX PE=1 SV=2	0	201.685	52	30	103	17	1	592	67.5	4.6	255.02	30	13	11811.1	11794.2	11611.7	11560.5	11481.1	11379.2	11400	11344.7	10945.5	10864.4	10408.4	10356.1	9904.8	9788.5	8968.8	8941.2	High	High	High	High	High	High	High	High	High	High	High	High	High	High	High	High
FALSE	High	Master Protein	P62191	26S proteasome regulatory subunit 4 OS=Homo sapiens OX=9606 GN=PSMC1 PE=1 SV=1	0	201.529	66	27	90	25	1	440	49.2	6.21	250.82	27	2	10794.1	10813	10852.5	10816.7	10883.1	10887.6	10967.2	11010.4	11208.6	11318.4	11436	11539	12000.6	11872.4	12222.2	12225.5	High	High	High	High	High	High	High	High	High	High	High	High	High	High	High	High
FALSE	High	Master Protein	Q7Z2W4	Zinc finger CCCH-type antiviral protein 1 OS=Homo sapiens OX=9606 GN=ZC3HAV1 PE=1 SV=3	0	201.198	48	33	66	30	1	902	101.4	8.4	167.97	33	3	5760.7	5762.7	5747.1	5717.3	5660.6	5688.9	5537.8	5599.8	5394	5357	5077.3	5158.4	4805	4773.2	4373.2	4400.3	High	High	High	High	High	High	High	High	High	High	High	High	High	High	High	High
FALSE	High	Master Protein	P28331	NADH-ubiquinone oxidoreductase 75 kDa subunit, mitochondrial OS=Homo sapiens OX=9606 GN=NDUFS1 PE=1 SV=3	0	201.131	51	29	73	8	1	727	79.4	6.23	194.18	29	22	6948.3	6945.7	6850.3	6851.8	6845.3	6870.4	6804	6897.8	6792.8	6806.4	6648.7	6683.2	6557.6	6548	6400.5	6361.6	High	High	High	High	High	High	High	High	High	High	High	High	High	High	High	High
FALSE	High	Master Protein	Q8R1A4	Dedicator of cytokinesis protein 7 OS=Mus musculus OX=10090 GN=Dock7 PE=1 SV=3	0	200.907	23	44	79	3	1	2130	241.3	6.71	172.85	44	0	195.3	202.4	221.4	225.6	263.5	259.2	308.1	290.1	389.6	389.9	506.3	510.6	662.4	658.8	864.3	855.2	High	High	High	High	High	High	High	High	High	High	High	High	High	High	High	High
FALSE	High	Master Protein	P50454	Serpin H1 OS=Homo sapiens OX=9606 GN=SERPINH1 PE=1 SV=2	0	200.776	55	21	71	9	1	418	46.4	8.69	212.04	21	0	2823.6	2806.5	2741.9	2739.7	2754.6	2729.2	2759.6	2684.8	2578.9	2552.1	2420.1	2464.6	2256.3	2292.4	2079.4	2055.6	High	High	High	High	High	High	High	High	High	High	High	High	High	High	High	High
FALSE	High	Master Protein	Q14247	Src substrate cortactin OS=Homo sapiens OX=9606 GN=CTTN PE=1 SV=2	0	200.748	52	25	76	8	1	550	61.5	5.4	194.68	25	17	6783.2	6790.4	6772.7	6835.8	6766.9	6748.1	6739.1	6728	6693.5	6676.8	6662	6724.2	6611	6607.4	6584	6551.5	High	High	High	High	High	High	High	High	High	High	High	High	High	High	High	High
FALSE	High	Master Protein	Q9CWJ9	Bifunctional purine biosynthesis protein ATIC OS=Mus musculus OX=10090 GN=Atic PE=1 SV=2	0	200.734	57	25	65	17	1	592	64.2	6.76	179.62	25	0	2456.2	2405.6	2712.5	2706.6	2999.8	2925.8	3348.2	3330.6	4126.8	4166	5311.6	5173.4	6651.1	6443.8	8205.1	7986	High	High	High	High	High	High	High	High	High	High	High	High	High	High	High	High
FALSE	High	Master Protein	P24527	Leukotriene A-4 hydrolase OS=Mus musculus OX=10090 GN=Lta4h PE=1 SV=4	0	200.198	49	27	75	17	1	611	69	6.42	203.67	27	13	6554.6	6576.8	6567.9	6670.4	6888.3	6924	7113	7031.8	7530.3	7532.5	8207	8169	9152.8	9042.7	10137.4	10043.2	High	High	High	High	High	High	High	High	High	High	High	High	High	High	High	High
FALSE	High	Master Protein	P36871	Phosphoglucomutase-1 OS=Homo sapiens OX=9606 GN=PGM1 PE=1 SV=3	0	200.193	52	24	73	4	1	562	61.4	6.76	204.28	24	21	8243.3	8282.8	8209.2	8084.8	8149.8	8038.5	8027.5	7992.3	7888.9	7914.2	7571.9	7700.9	7522.5	7451.5	7146.9	7142.6	High	High	High	High	High	High	High	High	High	High	High	High	High	High	High	High
FALSE	High	Master Protein	Q99LF4	RNA-splicing ligase RtcB homolog OS=Mus musculus OX=10090 GN=Rtcb PE=1 SV=1	0	200.149	52	24	77	1	1	505	55.2	7.23	229.56	24	29	9546.5	9441	9506.6	9391.9	9516.7	9560.7	9506.6	9587.2	9619.2	9518.6	9604.6	9648.1	9914	9886.5	10055.7	10010.9	High	High	High	High	High	High	High	High	High	High	High	High	High	High	High	High
FALSE	High	Master Protein	O94906	Pre-mRNA-processing factor 6 OS=Homo sapiens OX=9606 GN=PRPF6 PE=1 SV=1	0	200.06	45	39	88	4	1	941	106.9	8.25	208.77	39	32	9353.8	9407.8	9292.5	9369.8	9367.1	9328.6	9308.6	9218.4	9114.9	9093.2	9046.4	9076.5	8962.9	9080.3	8697.1	8805.4	High	High	High	High	High	High	High	High	High	High	High	High	High	High	High	High
FALSE	High	Master Protein	P15311	Ezrin OS=Homo sapiens OX=9606 GN=EZR PE=1 SV=4	0	199.778	50	38	126	6	1	586	69.4	6.27	252.48	38	36	14224.6	14476.4	13535.8	13449.2	13673.9	13491.2	13503.3	13660.8	13364.3	13391.9	13232.7	13287.4	13361.8	13391.6	13218.8	13217.8	High	High	High	High	High	High	High	High	High	High	High	High	High	High	High	High
FALSE	High	Master Protein	Q9BUJ2	Heterogeneous nuclear ribonucleoprotein U-like protein 1 OS=Homo sapiens OX=9606 GN=HNRNPUL1 PE=1 SV=2	0	199.572	41	29	70	7	1	856	95.7	6.92	199.41	29	23	7469.9	7395.7	7407.7	7463.1	7285.5	7308	7246.6	7243.7	7121.5	7021.6	6819.1	6909.5	6494.6	6536.3	6083.6	6145.5	High	High	High	High	High	High	High	High	High	High	High	High	High	High	High	High
FALSE	High	Master Protein	O08553	Dihydropyrimidinase-related protein 2 OS=Mus musculus OX=10090 GN=Dpysl2 PE=1 SV=2	0	199.306	58	22	53	4	1	572	62.2	6.38	166.02	22	23	5175.4	5211.6	5313.4	5350.3	5493.5	5466.9	5617.4	5638.4	5974.5	6016.6	6556.7	6502	7054.8	7086.2	7946	7767.2	High	High	High	High	High	High	High	High	High	High	High	High	High	High	High	High
FALSE	High	Master Protein	Q8BP47	Asparagine--tRNA ligase, cytoplasmic OS=Mus musculus OX=10090 GN=NARS1 PE=1 SV=2	0	199.208	48	22	90	11	1	559	64.2	5.86	255.9	22	1	2652.3	2718.9	2946.2	3021.2	3306.8	3219.9	3668.4	3614.1	4402.8	4484.3	5659.6	5591.8	6973.5	6926	8793.8	8658.2	High	High	High	High	High	High	High	High	High	High	High	High	High	High	High	High
FALSE	High	Master Protein	Q9WU78	Programmed cell death 6-interacting protein OS=Mus musculus OX=10090 GN=Pdcd6ip PE=1 SV=3	0	199.023	41	33	77	8	1	869	96	6.52	200.05	33	0	713.1	691.8	841.4	844.8	951.1	948.5	1133.2	1133.6	1476.3	1492.5	1983.1	2000.2	2596.8	2567.2	3419.9	3322.1	High	High	High	High	High	High	High	High	High	High	High	High	High	High	High	High
FALSE	High	Master Protein	Q9UHX1	Poly(U)-binding-splicing factor PUF60 OS=Homo sapiens OX=9606 GN=PUF60 PE=1 SV=1	0	198.871	53	23	72	2	1	559	59.8	5.29	193.49	23	24	7992.7	7973	7865.6	7964.8	7977.7	7974.7	7892.4	7902.7	7826.1	7791.5	7625.9	7755.3	7459.6	7554	7362.6	7406.1	High	High	High	High	High	High	High	High	High	High	High	High	High	High	High	High
FALSE	High	Master Protein	Q14684	Ribosomal RNA processing protein 1 homolog B OS=Homo sapiens OX=9606 GN=RRP1B PE=1 SV=3	0	198.65	50	27	53	27	1	758	84.4	9.76	165.41	27	0	6247.8	6311.3	6288.3	6171.6	6089.4	6089	6007	6093.9	5885.2	5819.9	5473.6	5504.2	5204.4	5251.2	4739.1	4752.2	High	High	High	High	High	High	High	High	High	High	High	High	High	High	High	High
FALSE	High	Master Protein	Q92896	Golgi apparatus protein 1 OS=Homo sapiens OX=9606 GN=GLG1 PE=1 SV=2	0	198.627	37	39	74	3	1	1179	134.5	6.9	183.78	39	0	719.7	750.5	733.1	730.4	732.8	740.6	713.1	718.5	701.1	699.4	645.4	624.1	600.8	611	546.3	532.6	High	High	High	High	High	High	High	High	High	High	High	High	High	High	High	High
FALSE	High	Master Protein	Q01518	Adenylyl cyclase-associated protein 1 OS=Homo sapiens OX=9606 GN=CAP1 PE=1 SV=5	0	198.606	45	22	93	8	1	475	51.9	8.06	228.25	22	17	9348.6	9637.2	9165.1	9308.3	9205.4	9207.6	9120.5	9198.2	9007.2	8957.1	8818.6	8798.5	8594	8604.4	8599.8	8515.9	High	High	High	High	High	High	High	High	High	High	High	High	High	High	High	High
FALSE	High	Master Protein	P48444	Coatomer subunit delta OS=Homo sapiens OX=9606 GN=ARCN1 PE=1 SV=1	0	198.545	49	26	82	3	1	511	57.2	6.21	199.86	26	25	9105.6	9074.1	9236.8	9119.5	9277.4	9122.5	9242.1	9269.7	9171.3	9162.5	9203	9136.9	9341.5	9286.8	9374.3	9403.7	High	High	High	High	High	High	High	High	High	High	High	High	High	High	High	High
FALSE	High	Master Protein	P42345	Serine/threonine-protein kinase mTOR OS=Homo sapiens OX=9606 GN=MTOR PE=1 SV=1	0	198.399	20	40	60	40	1	2549	288.7	7.17	146.33	40	0	5506.7	5448.2	5522.4	5474.7	5461.1	5443.4	5407.9	5476.1	5327.7	5312.9	5331.7	5264.7	5186.6	5136.4	4987.4	5031.8	High	High	High	High	High	High	High	High	High	High	High	High	High	High	High	High
FALSE	High	Master Protein	Q6A026	Sister chromatid cohesion protein PDS5 homolog A OS=Mus musculus OX=10090 GN=Pds5a PE=1 SV=3	0	198.296	32	40	67	3	1	1332	150.2	7.85	171.93	40	0	285.1	270.7	278.8	281.2	279.2	284.3	301.4	291.3	327.3	312.1	373.1	379.7	398.7	413	450.4	431.7	High	High	High	High	High	High	High	High	High	High	High	High	High	High	High	High
FALSE	High	Master Protein	P46777	60S ribosomal protein L5 OS=Homo sapiens OX=9606 GN=RPL5 PE=1 SV=3	0	198.188	55	15	155	3	1	297	34.3	9.72	371.21	15	17	15319.5	15319	15239.4	15195.4	15063.9	15060.1	15006.9	15002.2	14681.3	14677	14506.6	14425	14161.3	14086.3	13617.2	13618.7	High	High	High	High	High	High	High	High	High	High	High	High	High	High	High	High
FALSE	High	Master Protein	O15355	Protein phosphatase 1G OS=Homo sapiens OX=9606 GN=PPM1G PE=1 SV=1	0	198.118	53	22	70	13	1	546	59.2	4.36	207.98	22	10	7140	6989.4	7045.9	6877	6980.8	6889.8	6873.6	6794.8	6727.3	6662.6	6436	6330.1	6229.4	6133.2	5829	5777.2	High	High	High	High	High	High	High	High	High	High	High	High	High	High	High	High
FALSE	High	Master Protein	Q15366	Poly(rC)-binding protein 2 OS=Homo sapiens OX=9606 GN=PCBP2 PE=1 SV=1	0	198.101	71	15	111	1	1	365	38.6	6.79	279.53	15	0	185.9	197.9	197.9	203.8	211.8	211.3	203.9	211.8	221.2	219.2	222.5	237	271.4	235.2	269.8	278.7	High	High	High	High	High	High	High	High	High	High	High	High	High	High	High	High
FALSE	High	Master Protein	Q15181	Inorganic pyrophosphatase OS=Homo sapiens OX=9606 GN=PPA1 PE=1 SV=2	0	198.037	76	20	86	12	1	289	32.6	5.86	260.79	20	9	9368.8	9281.2	9336.7	9287.9	9208.6	9149.5	9039.9	9060.4	8928.5	8885	8522.8	8479.1	8050.7	8119.5	7498	7485.9	High	High	High	High	High	High	High	High	High	High	High	High	High	High	High	High
FALSE	High	Master Protein	Q5JPE7	Nodal modulator 2 OS=Homo sapiens OX=9606 GN=NOMO2 PE=1 SV=1	0	198.028	30	31	67	1	1	1267	139.4	5.76	170.25	31	30	6595.5	6657.1	6670	6652.5	6579.4	6594.6	6499.8	6449.7	6454.2	6444.1	6286.6	6328	6151.7	6148.3	6022.2	6028.7	High	High	High	High	High	High	High	High	High	High	High	High	High	High	High	High
FALSE	High	Master Protein	P05198	Eukaryotic translation initiation factor 2 subunit 1 OS=Homo sapiens OX=9606 GN=EIF2S1 PE=1 SV=3	0	197.444	65	20	73	2	1	315	36.1	5.08	204.51	20	20	6300	6288	6254.2	6270.9	6251.7	6255.2	6297.1	6224.4	6252.3	6216.1	6258.8	6299.2	6260.4	6267.5	6288.5	6277.2	High	High	High	High	High	High	High	High	High	High	High	High	High	High	High	High
FALSE	High	Master Protein	P43686	26S proteasome regulatory subunit 6B OS=Homo sapiens OX=9606 GN=PSMC4 PE=1 SV=2	0	197.403	64	25	73	1	1	418	47.3	5.21	181.83	25	26	6972.9	7074.9	7002.9	7133.5	7084	7115.6	7159.1	7171.1	7170	7194.4	7220.2	7286.6	7393.8	7368.2	7651.5	7564.4	High	High	High	High	High	High	High	High	High	High	High	High	High	High	High	High
FALSE	High	Master Protein	Q03701	CCAAT/enhancer-binding protein zeta OS=Homo sapiens OX=9606 GN=CEBPZ PE=1 SV=3	0	197.206	40	37	67	32	1	1054	120.9	5.94	151.76	37	6	8335.1	8300.3	8215.5	8154	8139.7	8061.4	7986.7	8034.5	7609.2	7651.2	7120.4	7208.4	6726.6	6727.3	6052.4	6085.6	High	High	High	High	High	High	High	High	High	High	High	High	High	High	High	High
FALSE	High	Master Protein	Q15155	Nodal modulator 1 OS=Homo sapiens OX=9606 GN=NOMO1 PE=1 SV=5	0	197.158	31	31	69	1	1	1222	134.2	5.81	167.49	31	0	101.5	100	99.8	102	106.9	105.3	107.6	108	107.3	102.5	101.5	98.6	91.8	87.3	83.2	96.5	High	High	High	High	High	High	High	High	High	High	High	High	High	High	High	High
FALSE	High	Master Protein	Q8BFY9	Transportin-1 OS=Mus musculus OX=10090 GN=Tnpo1 PE=1 SV=2	0	196.991	30	22	64	18	1	898	102.3	4.98	192.95	22	4	7001.8	7052.2	7010	7053.1	7061.9	7069.3	7117	7139.6	7221.5	7282.8	7292.5	7301.6	7494.4	7530.6	7720.8	7670.5	High	High	High	High	High	High	High	High	High	High	High	High	High	High	High	High
FALSE	High	Master Protein	O60287	Nucleolar pre-ribosomal-associated protein 1 OS=Homo sapiens OX=9606 GN=URB1 PE=1 SV=4	0	196.644	22	39	53	35	1	2271	254.2	6.47	147.5	39	3	5066.6	5069.4	5003.7	5012.1	4991	4957.4	4924.1	4882.4	4766.4	4758.9	4518.8	4517.2	4266.5	4316.6	3858.1	3904.8	High	High	High	High	High	High	High	High	High	High	High	High	High	High	High	High
FALSE	High	Master Protein	P30101	Protein disulfide-isomerase A3 OS=Homo sapiens OX=9606 GN=PDIA3 PE=1 SV=4	0	196.528	49	28	127	9	1	505	56.7	6.35	341.74	28	0	5338.4	5419.9	5282.7	5226.9	5220.8	5197.8	5195.6	5226.4	5043.7	5002.2	4806.9	4824.8	4527.1	4496.7	4179	4272.9	High	High	High	High	High	High	High	High	High	High	High	High	High	High	High	High
FALSE	High	Master Protein	Q99K48	Non-POU domain-containing octamer-binding protein OS=Mus musculus OX=10090 GN=Nono PE=1 SV=3	0	196.461	48	22	232	1	1	473	54.5	8.95	412.03	22	0	441.4	428.3	439	436.4	446.7	459.3	459.3	492.9	477.7	479.6	507.1	510.5	538.9	535.3	582.6	572.2	High	High	High	High	High	High	High	High	High	High	High	High	High	High	High	High
FALSE	High	Master Protein	Q14166	Tubulin--tyrosine ligase-like protein 12 OS=Homo sapiens OX=9606 GN=TTLL12 PE=1 SV=2	0	196.46	57	23	58	15	1	644	74.4	5.53	169.16	23	9	6420.3	6477.2	6302.2	6360.4	6273.4	6274.2	6169.8	6229.2	6134	6049	5764	5845.4	5516.5	5563.1	5162	5111	High	High	High	High	High	High	High	High	High	High	High	High	High	High	High	High
FALSE	High	Master Protein	Q92620	Pre-mRNA-splicing factor ATP-dependent RNA helicase PRP16 OS=Homo sapiens OX=9606 GN=DHX38 PE=1 SV=2	0	196.305	35	36	63	35	1	1227	140.4	6.54	150.11	36	2	7110.3	7045.8	7114	7060.1	7028.1	7012.1	7038.1	6991.5	6915.3	6978.8	6751.1	6786.6	6614.2	6623.9	6400.3	6354.6	High	High	High	High	High	High	High	High	High	High	High	High	High	High	High	High
FALSE	High	Master Protein	Q60597	2-oxoglutarate dehydrogenase, mitochondrial OS=Mus musculus OX=10090 GN=Ogdh PE=1 SV=3	0	195.702	37	30	54	9	1	1023	116.4	6.83	143.76	30	20	4906.1	4919.9	5069.6	5043.9	5229.4	5306	5484.8	5403.6	5959.1	5954.1	6739	6563.4	7533.1	7470.6	8552.7	8414.6	High	High	High	High	High	High	High	High	High	High	High	High	High	High	High	High
FALSE	High	Master Protein	P29966	Myristoylated alanine-rich C-kinase substrate OS=Homo sapiens OX=9606 GN=MARCKS PE=1 SV=4	0	195.661	92	15	60	13	1	332	31.5	4.45	214.02	15	2	5304	5224	5175.6	5201.8	5286.2	5168.3	5111.5	5072.3	4815.6	4782.8	4454.8	4444.8	4215.8	4151.9	3817.6	3758.8	High	High	High	High	High	High	High	High	High	High	High	High	High	High	High	High
FALSE	High	Master Protein	Q80TV8	CLIP-associating protein 1 OS=Mus musculus OX=10090 GN=Clasp1 PE=1 SV=2	0	195.631	32	45	64	3	1	1535	169.1	9.03	156.96	45	0	95.1	102.1	119.6	118.5	135.1	128.5	150.8	153.1	199.5	216.2	283.2	267.3	340.2	325.6	451.5	449.7	High	High	High	High	High	High	High	High	High	High	High	High	High	High	High	High
FALSE	High	Master Protein	Q8N3U4	Cohesin subunit SA-2 OS=Homo sapiens OX=9606 GN=STAG2 PE=1 SV=3	0	195.617	29	32	70	25	1	1231	141.2	5.43	164.51	32	8	6978.8	7022	6962.7	6866.3	6916.5	6994.5	6896.6	6896	6862.5	6773	6696.6	6635.7	6651.1	6509.9	6303.6	6366.8	High	High	High	High	High	High	High	High	High	High	High	High	High	High	High	High
FALSE	High	Master Protein	P06744	Glucose-6-phosphate isomerase OS=Homo sapiens OX=9606 GN=GPI PE=1 SV=4	0	195.614	42	21	94	12	1	558	63.1	8.32	244.63	21	11	8960.2	8975.6	8942.7	8958.6	8997.3	8798.3	8771.2	8755.2	8532.3	8462.4	8125.9	8072.4	7671.1	7632.2	7055.7	7090.6	High	High	High	High	High	High	High	High	High	High	High	High	High	High	High	High
FALSE	High	Master Protein	Q9Y617	Phosphoserine aminotransferase OS=Homo sapiens OX=9606 GN=PSAT1 PE=1 SV=2	0	195.296	55	18	80	13	1	370	40.4	7.66	219.28	18	0	6760.7	6728.9	6747.3	6629.2	6665.5	6597.6	6466	6566.3	6255.4	6312	5857.9	5800.8	5558.5	5531.3	4957.4	5048	High	High	High	High	High	High	High	High	High	High	High	High	High	High	High	High
FALSE	High	Master Protein	Q9BUF5	Tubulin beta-6 chain OS=Homo sapiens OX=9606 GN=TUBB6 PE=1 SV=1	0	195.145	63	21	156	3	1	446	49.8	4.88	365.76	21	2	2000.2	2003	1931.3	1937.1	1915.9	1905	1872.2	1899.6	1858.6	1890.2	1802.8	1839.7	1711.7	1724	1592.9	1634.1	High	High	High	High	High	High	High	High	High	High	High	High	High	High	High	High
FALSE	High	Master Protein	Q14669	E3 ubiquitin-protein ligase TRIP12 OS=Homo sapiens OX=9606 GN=TRIP12 PE=1 SV=1	0	195.013	25	42	64	10	1	1992	220.3	8.48	156.76	42	29	6602.1	6592.9	6580.6	6612.4	6588.5	6511	6549.8	6462.6	6439.3	6463.3	6510.7	6435.9	6481.1	6461.9	6477.4	6408.6	High	High	High	High	High	High	High	High	High	High	High	High	High	High	High	High
FALSE	High	Master Protein	P07197	Neurofilament medium polypeptide OS=Homo sapiens OX=9606 GN=NEFM PE=1 SV=3	0	194.983	36	35	67	31	1	916	102.4	4.91	184.02	35	3	7055.8	6894.3	6849.1	6884.2	6780.8	6789.3	6760.7	6706.2	6418.1	6412.2	5971	5987.9	5657.5	5609.7	5076.7	5013.7	High	High	High	High	High	High	High	High	High	High	High	High	High	High	High	High
FALSE	High	Master Protein	Q9Y450	HBS1-like protein OS=Homo sapiens OX=9606 GN=HBS1L PE=1 SV=1	0	194.853	51	28	67	16	1	684	75.4	6.61	176.32	28	14	8404	8535.9	8463	8371.3	8221.6	8228	8251.7	8160.6	7976.5	7973.5	7612.7	7688	7243.8	7272.9	6827.8	6793.2	High	High	High	High	High	High	High	High	High	High	High	High	High	High	High	High
FALSE	High	Master Protein	Q61191	Host cell factor 1 OS=Mus musculus OX=10090 GN=Hcfc1 PE=1 SV=2	0	194.547	21	31	72	2	1	2045	210.3	7.18	199.9	31	0	53	58.8	59.9	60.6	77.3	64.5	85.5	86.9	91.7	104.3	133.1	120.5	157.8	162.7	210.1	194.3	High	High	High	High	High	High	High	High	High	High	High	High	High	High	High	High
FALSE	High	Master Protein	Q9BTC0	Death-inducer obliterator 1 OS=Homo sapiens OX=9606 GN=DIDO1 PE=1 SV=5	0	194.543	25	46	72	37	1	2240	243.7	7.88	159.78	46	7	6896	6947.6	6814	6855	6743.9	6739.9	6710.9	6665.6	6596.3	6560.3	6398.7	6366.9	6115.5	6112.1	5745.8	5826.8	High	High	High	High	High	High	High	High	High	High	High	High	High	High	High	High
FALSE	High	Master Protein	Q6PGP7	Tetratricopeptide repeat protein 37 OS=Homo sapiens OX=9606 GN=TTC37 PE=1 SV=1	0	194.321	28	40	59	40	1	1564	175.4	7.53	154.08	40	0	7417.6	7504	7302.8	7417.4	7338.2	7323.5	7422.2	7358.8	7285.8	7323.1	7251.6	7222.5	7211.6	7248.3	7216.3	7164.5	High	High	High	High	High	High	High	High	High	High	High	High	High	High	High	High
FALSE	High	Master Protein	P50247	Adenosylhomocysteinase OS=Mus musculus OX=10090 GN=Ahcy PE=1 SV=3	0	194.311	50	20	96	4	1	432	47.7	6.54	240.9	20	0	470.9	477.6	543.8	564.7	627.4	621.9	706.4	701.9	900.6	899.2	1134.9	1140.5	1406	1471.6	1860	1841.3	High	High	High	High	High	High	High	High	High	High	High	High	High	High	High	High
FALSE	High	Master Protein	O60716	Catenin delta-1 OS=Homo sapiens OX=9606 GN=CTNND1 PE=1 SV=1	0	193.918	42	33	65	11	1	968	108.1	6.23	171.72	33	19	5951.4	5907.8	5895.9	5906.9	5964.8	5916.4	5852.3	5857.6	5753.2	5714.6	5596.4	5547.3	5368.6	5438.1	5067.7	5132.2	High	High	High	High	High	High	High	High	High	High	High	High	High	High	High	High
FALSE	High	Master Protein	P0DJD0	RANBP2-like and GRIP domain-containing protein 1 OS=Homo sapiens OX=9606 GN=RGPD1 PE=2 SV=1	0	193.698	23	34	67	1	1	1748	196.5	6.14	183.84	34	0	46	43.7	40.6	45.5	42.1	41	39	40.6	43.2	43.7	42.9	39.9	38.8	40.3	43.9	34.2	High	High	High	High	High	High	High	High	High	High	High	High	High	High	High	High
FALSE	High	Master Protein	Q6A068	Cell division cycle 5-like protein OS=Mus musculus OX=10090 GN=Cdc5l PE=1 SV=2	0	193.678	48	27	73	5	1	802	92.1	8.02	186.77	27	0	412	403.1	430.9	433	481.3	475.1	512.4	529.8	622.2	624	741.2	748.4	868	885.6	1072.3	1054.6	High	High	High	High	High	High	High	High	High	High	High	High	High	High	High	High
FALSE	High	Master Protein	P97496	SWI/SNF complex subunit SMARCC1 OS=Mus musculus OX=10090 GN=Smarcc1 PE=1 SV=2	0	193.442	36	39	79	6	1	1104	122.8	5.73	197.32	39	0	381.8	391	441.4	456.5	491.9	502.6	555.4	543.5	707.1	709.4	951.1	928.5	1195.8	1194.7	1556.4	1493.8	High	High	High	High	High	High	High	High	High	High	High	High	High	High	High	High
FALSE	High	Master Protein	P42166	Lamina-associated polypeptide 2, isoform alpha OS=Homo sapiens OX=9606 GN=TMPO PE=1 SV=2	0	193.402	50	27	66	18	1	694	75.4	7.66	212.24	27	9	7779.7	7825.5	7686.6	7574.4	7570.2	7569.2	7573	7515.8	7380.7	7340.1	7051.1	6973.5	6738.2	6665.2	6220.7	6307.8	High	High	High	High	High	High	High	High	High	High	High	High	High	High	High	High
FALSE	High	Master Protein	P28340	DNA polymerase delta catalytic subunit OS=Homo sapiens OX=9606 GN=POLD1 PE=1 SV=2	0	193.143	43	39	59	21	1	1107	123.6	7.03	154.31	39	15	5558.3	5643	5587.9	5613.9	5547.2	5561.3	5453.2	5523.6	5401.9	5380.4	5291.2	5239.9	5000.8	5036.2	4770.3	4751.9	High	High	High	High	High	High	High	High	High	High	High	High	High	High	High	High
FALSE	High	Master Protein	Q13616	Cullin-1 OS=Homo sapiens OX=9606 GN=CUL1 PE=1 SV=2	0	193.113	44	33	82	33	1	776	89.6	8	199.48	33	0	10638.1	10630.9	10517.5	10532.7	10462.2	10471.7	10345.2	10239.9	10432.8	10329.7	10285.2	10299.6	10093.9	10125	9902.3	9961.7	High	High	High	High	High	High	High	High	High	High	High	High	High	High	High	High
FALSE	High	Master Protein	Q00PI9	Heterogeneous nuclear ribonucleoprotein U-like protein 2 OS=Mus musculus OX=10090 GN=Hnrnpul2 PE=1 SV=2	0	193.064	42	29	76	5	1	745	84.9	4.89	200.92	29	0	498.7	504.7	532.1	552.1	572	554	641.9	633.3	740.2	756.4	947.8	910	1107.2	1093	1350.6	1379.7	High	High	High	High	High	High	High	High	High	High	High	High	High	High	High	High
FALSE	High	Master Protein	Q99PL5	Ribosome-binding protein 1 OS=Mus musculus OX=10090 GN=Rrbp1 PE=1 SV=2	0	192.953	23	38	64	23	1	1605	172.8	9.33	154.89	38	0	2214.7	2212.8	2359.3	2333.4	2535.8	2500	2619	2629.5	3037.9	3001.4	3578.8	3549.4	4161	4189.7	4932.7	4892.1	High	High	High	High	High	High	High	High	High	High	High	High	High	High	High	High
FALSE	High	Master Protein	O00429	Dynamin-1-like protein OS=Homo sapiens OX=9606 GN=DNM1L PE=1 SV=2	0	192.879	47	33	78	33	1	736	81.8	6.81	203.71	33	0	6292.8	6268.1	6259	6261.5	6336	6349.2	6313.9	6364.4	6364.4	6394.9	6581.6	6534	6874.1	6768.1	6995.5	6954.2	High	High	High	High	High	High	High	High	High	High	High	High	High	High	High	High
FALSE	High	Master Protein	P28838	Cytosol aminopeptidase OS=Homo sapiens OX=9606 GN=LAP3 PE=1 SV=3	0	192.853	57	23	76	14	1	519	56.1	7.93	210.77	23	11	8939.1	8989.9	8861.9	8858.2	8721.3	8750.8	8630.3	8630.3	8409.6	8255.6	7896.5	7919.6	7551.4	7434.1	6834.9	6895.4	High	High	High	High	High	High	High	High	High	High	High	High	High	High	High	High
FALSE	High	Master Protein	P38606	V-type proton ATPase catalytic subunit A OS=Homo sapiens OX=9606 GN=ATP6V1A PE=1 SV=2	0	192.48	49	25	68	5	1	617	68.3	5.52	185.85	25	22	6537.1	6538.9	6668.4	6682.9	6681.1	6759.8	6746.5	6803.2	7012.4	6952.2	7151.1	7121.7	7416.2	7346.5	7876.9	7761.8	High	High	High	High	High	High	High	High	High	High	High	High	High	High	High	High
FALSE	High	Master Protein	Q9D8N0	Elongation factor 1-gamma OS=Mus musculus OX=10090 GN=Eef1g PE=1 SV=3	0	192.427	43	20	131	5	1	437	50	6.74	333.76	20	18	12688.2	12706.4	12881.4	12794.1	12986.3	12998.9	13230.6	13303.1	13543.3	13773	14370.7	14563.4	15313.9	15578.2	16628.4	16479	High	High	High	High	High	High	High	High	High	High	High	High	High	High	High	High
FALSE	High	Master Protein	P22234	Multifunctional protein ADE2 OS=Homo sapiens OX=9606 GN=PAICS PE=1 SV=3	0	192.408	46	18	106	8	1	425	47	7.23	292.22	18	13	13598.6	13701.6	13471.9	13493.8	13356.2	13357.8	13164.9	13165.7	12744.6	12780.7	12114.2	12056.8	11487.1	11401.2	10473.9	10452.7	High	High	High	High	High	High	High	High	High	High	High	High	High	High	High	High
FALSE	High	Master Protein	Q3UEB3	Poly(U)-binding-splicing factor PUF60 OS=Mus musculus OX=10090 GN=Puf60 PE=1 SV=2	0	192.085	51	22	69	1	1	564	60.2	5.29	187.53	22	0																	High	High	High	High	High	High	High	High	High	High	High	High	High	High	High	High
FALSE	High	Master Protein	Q8CAQ8	MICOS complex subunit Mic60 OS=Mus musculus OX=10090 GN=Immt PE=1 SV=1	0	191.699	47	33	71	14	1	757	83.8	6.61	183.13	33	0	1102	1143.9	1236.3	1285.7	1338.6	1335.5	1510.1	1464.1	1780	1803.1	2181.9	2181.4	2669	2652.4	3290.9	3238.2	High	High	High	High	High	High	High	High	High	High	High	High	High	High	High	High
FALSE	High	Master Protein	Q8N163	Cell cycle and apoptosis regulator protein 2 OS=Homo sapiens OX=9606 GN=CCAR2 PE=1 SV=2	0	191.585	43	31	72	12	1	923	102.8	5.22	193.53	31	20	6501.6	6589.5	6525.7	6540.7	6495	6385.1	6379.6	6426.4	6224	6163	5926.9	6005.8	5603.2	5642.4	5283.8	5210.4	High	High	High	High	High	High	High	High	High	High	High	High	High	High	High	High
FALSE	High	Master Protein	Q8BG32	26S proteasome non-ATPase regulatory subunit 11 OS=Mus musculus OX=10090 GN=Psmd11 PE=1 SV=3	0	191.445	50	20	84	1	1	422	47.4	6.48	229.06	20	0	410.7	400.5	442.3	473.4	471.5	478.1	506.8	505.3	590.9	616	747.7	729.2	886.9	878.7	1087.8	1081.9	High	High	High	High	High	High	High	High	High	High	High	High	High	High	High	High
FALSE	High	Master Protein	Q8CI94	Glycogen phosphorylase, brain form OS=Mus musculus OX=10090 GN=Pygb PE=1 SV=3	0	191.287	43	32	80	4	1	843	96.7	6.73	190.56	32	0	378	385.6	418.6	409.1	426.2	435.3	462.7	457.9	517.5	510.2	595.9	621.2	704.4	707	865.1	829.8	High	High	High	High	High	High	High	High	High	High	High	High	High	High	High	High
FALSE	High	Master Protein	P31689	DnaJ homolog subfamily A member 1 OS=Homo sapiens OX=9606 GN=DNAJA1 PE=1 SV=2	0	191.207	56	17	77	1	1	397	44.8	7.08	231.68	17	20	5981.4	5961.1	5913.5	5955.7	5944.4	5977.6	5933.6	5989.1	5799.1	5795	5716.1	5731.9	5559.5	5618.2	5417.9	5481	High	High	High	High	High	High	High	High	High	High	High	High	High	High	High	High
FALSE	High	Master Protein	P24752	Acetyl-CoA acetyltransferase, mitochondrial OS=Homo sapiens OX=9606 GN=ACAT1 PE=1 SV=1	0	191.199	58	21	73	16	1	427	45.2	8.85	186.63	21	7	7315.2	7210.4	7067.9	7094	7042.2	6964	6945.1	6885.6	6783	6628.7	6313.3	6323.8	6069.8	6056.8	5484	5502	High	High	High	High	High	High	High	High	High	High	High	High	High	High	High	High
FALSE	High	Master Protein	Q9UNF1	Melanoma-associated antigen D2 OS=Homo sapiens OX=9606 GN=MAGED2 PE=1 SV=2	0	191.163	45	23	63	22	1	606	64.9	9.32	185.56	23	1	6712.1	6668.2	6671.8	6644.5	6605.7	6623.1	6611.7	6519.3	6469.5	6424.4	6229.9	6224	6021.6	6091.5	5823.4	5780.5	High	High	High	High	High	High	High	High	High	High	High	High	High	High	High	High
FALSE	High	Master Protein	Q9NSE4	Isoleucine--tRNA ligase, mitochondrial OS=Homo sapiens OX=9606 GN=IARS2 PE=1 SV=2	0	191.118	45	36	81	27	1	1012	113.7	7.2	202.56	36	10	8886.1	8874.8	8721.8	8739.7	8719.5	8695.7	8574.5	8636.5	8375	8410.7	7947.5	7964.5	7434.7	7430	6873.1	6869.4	High	High	High	High	High	High	High	High	High	High	High	High	High	High	High	High
FALSE	High	Master Protein	P67809	Y-box-binding protein 1 OS=Homo sapiens OX=9606 GN=YBX1 PE=1 SV=3	0	191.086	56	14	129	10	1	324	35.9	9.88	436.67	14	4	9782.6	9872.6	10086.5	10002.1	10092.7	10063	10159.2	10036.5	10116.9	10118.2	10134.6	10173.4	10234.1	10274.9	10363.2	10331.2	High	High	High	High	High	High	High	High	High	High	High	High	High	High	High	High
FALSE	High	Master Protein	O95573	Long-chain-fatty-acid--CoA ligase 3 OS=Homo sapiens OX=9606 GN=ACSL3 PE=1 SV=3	0	191.037	46	24	58	14	1	720	80.4	8.38	167.73	24	7	6485.7	6447.7	6408.4	6375.6	6331.4	6300.4	6189	6218.2	5996.2	5979.5	5670	5739.3	5381.6	5310.6	4903.4	4917.5	High	High	High	High	High	High	High	High	High	High	High	High	High	High	High	High
FALSE	High	Master Protein	O00231	26S proteasome non-ATPase regulatory subunit 11 OS=Homo sapiens OX=9606 GN=PSMD11 PE=1 SV=3	0	190.953	50	20	83	1	1	422	47.4	6.48	226.19	20	20	9888.1	9904.4	10032.4	10047.4	9969.1	10163.7	10015.1	10159.4	10224.7	10258.7	10542.7	10524.7	10563.8	10753.1	10949.9	11109.4	High	High	High	High	High	High	High	High	High	High	High	High	High	High	High	High
FALSE	High	Master Protein	Q9UHB9	Signal recognition particle subunit SRP68 OS=Homo sapiens OX=9606 GN=SRP68 PE=1 SV=2	0	190.952	49	26	70	7	1	627	70.7	8.56	185.91	26	23	7355.6	7437.2	7383.5	7329.5	7349.7	7316.2	7340.3	7358.9	7190.4	7315.7	6997.7	6977.7	6854.9	6849.4	6679.1	6723.3	High	High	High	High	High	High	High	High	High	High	High	High	High	High	High	High
FALSE	High	Master Protein	O43852	Calumenin OS=Homo sapiens OX=9606 GN=CALU PE=1 SV=2	0	190.861	71	22	73	6	1	315	37.1	4.64	214.83	22	20	7086.8	7136.3	7223.5	7260.3	7398.1	7412.5	7717.5	7559.6	7894.3	7895.8	8322.8	8322.7	8872.5	8862.7	9569.5	9687	High	High	High	High	High	High	High	High	High	High	High	High	High	High	High	High
FALSE	High	Master Protein	P54775	26S proteasome regulatory subunit 6B OS=Mus musculus OX=10090 GN=Psmc4 PE=1 SV=2	0	190.634	64	25	73	1	1	418	47.4	5.21	174.95	25	0	56.2	64.9	56.1	63.4	58	54.9	61	62	63	66.4	69.6	76.4	74.1	70.9	85.8	85.2	High	High	High	High	High	High	High	High	High	High	High	High	High	High	High	High
FALSE	High	Master Protein	Q91YR7	Pre-mRNA-processing factor 6 OS=Mus musculus OX=10090 GN=Prpf6 PE=1 SV=1	0	190.594	42	36	82	1	1	941	106.7	8.09	193.65	36	0	41.8	42.2	57.1	62	96	94.1	122.3	125.8	191.5	184.8	273.2	269.3	377	365.4	557.2	525.6	High	High	High	High	High	High	High	High	High	High	High	High	High	High	High	High
FALSE	High	Master Protein	P14735	Insulin-degrading enzyme OS=Homo sapiens OX=9606 GN=IDE PE=1 SV=4	0	190.531	38	37	72	13	1	1019	117.9	6.61	188.32	37	25	8521.1	8546	8525.5	8488.7	8662.6	8534.4	8570.3	8575.9	8680	8569.7	8733.6	8679.9	8962.9	9013.6	9029.9	9000.7	High	High	High	High	High	High	High	High	High	High	High	High	High	High	High	High
FALSE	High	Master Protein	Q8WWM7	Ataxin-2-like protein OS=Homo sapiens OX=9606 GN=ATXN2L PE=1 SV=2	0	190.471	35	32	76	10	1	1075	113.3	8.59	174.85	32	23	7525.2	7460.9	7428.6	7434	7435.2	7471.9	7469.2	7395.5	7446	7439.2	7494.2	7444.8	7509.3	7533.6	7518.2	7486.6	High	High	High	High	High	High	High	High	High	High	High	High	High	High	High	High
FALSE	High	Master Protein	P40142	Transketolase OS=Mus musculus OX=10090 GN=Tkt PE=1 SV=1	0	190.304	49	27	75	13	1	623	67.6	7.5	198.34	27	0	1875.5	1896.2	2037.2	2056	2225.1	2224.1	2446.7	2429.4	2922.6	2972.1	3694.3	3602.3	4472.4	4501	5595.9	5526.7	High	High	High	High	High	High	High	High	High	High	High	High	High	High	High	High
FALSE	High	Master Protein	P17751	Triosephosphate isomerase OS=Mus musculus OX=10090 GN=Tpi1 PE=1 SV=5	0	190.246	73	15	153	3	1	249	26.7	7.3	477.28	15	0	324.7	317.8	406.1	411	506.5	494.3	642.6	622.2	880	936.1	1408	1322.4	1768	1767.7	2451.8	2392.7	High	High	High	High	High	High	High	High	High	High	High	High	High	High	High	High
FALSE	High	Master Protein	Q14692	Ribosome biogenesis protein BMS1 homolog OS=Homo sapiens OX=9606 GN=BMS1 PE=1 SV=1	0	190.243	24	29	55	29	1	1282	145.7	6.44	154.38	29	0	7698.1	7632.5	7641.4	7599	7458.5	7538.5	7418.2	7474.8	7202.9	7170.5	6832.7	6891.5	6463.3	6491.9	5931.2	6060.9	High	High	High	High	High	High	High	High	High	High	High	High	High	High	High	High
FALSE	High	Master Protein	Q60932	Voltage-dependent anion-selective channel protein 1 OS=Mus musculus OX=10090 GN=Vdac1 PE=1 SV=3	0	189.847	71	18	119	3	1	296	32.3	8.43	411.2	18	14	9753.1	9749.1	9603.5	9843.6	9682	9697.1	9703.8	9711.9	9749.6	9801.8	9751.4	9746.2	9524.5	9554.7	9493.9	9483	High	High	High	High	High	High	High	High	High	High	High	High	High	High	High	High
FALSE	High	Master Protein	O35887	Calumenin OS=Mus musculus OX=10090 GN=Calu PE=1 SV=1	0	189.765	68	20	69	4	1	315	37	4.67	214.47	20	0	466.4	482.9	603.5	620.1	797.6	808.9	1004.9	1010.1	1498.5	1508.6	2177.7	2119.6	3070.7	2953.7	4085.6	4030.5	High	High	High	High	High	High	High	High	High	High	High	High	High	High	High	High
FALSE	High	Master Protein	O15226	NF-kappa-B-repressing factor OS=Homo sapiens OX=9606 GN=NKRF PE=1 SV=2	0	189.752	59	35	70	35	1	690	77.6	8.79	171.83	35	0	7435.3	7426	7454	7472.6	7504.3	7420.2	7371.2	7419.4	7207.3	7173.4	6866	6940.6	6684	6807.3	6411.5	6479.5	High	High	High	High	High	High	High	High	High	High	High	High	High	High	High	High
FALSE	High	Master Protein	P46379	Large proline-rich protein BAG6 OS=Homo sapiens OX=9606 GN=BAG6 PE=1 SV=2	0	189.493	33	26	61	26	1	1132	119.3	5.6	164.83	26	0	5866.5	5817.5	5819.1	5797.3	5811.3	5817.2	5688.8	5715.3	5601.9	5512.6	5263.6	5355.8	5079.8	5164.3	4780.9	4817.1	High	High	High	High	High	High	High	High	High	High	High	High	High	High	High	High
FALSE	High	Master Protein	P42167	Lamina-associated polypeptide 2, isoforms beta/gamma OS=Homo sapiens OX=9606 GN=TMPO PE=1 SV=2	0	189.32	56	22	65	9	1	454	50.6	9.38	197.63	22	6	2552.4	2520.1	2490.8	2483.4	2464.6	2451.2	2430.6	2459.4	2375.1	2400.4	2362.2	2355	2224.8	2248.5	2165.7	2185	High	High	High	High	High	High	High	High	High	High	High	High	High	High	High	High
FALSE	High	Master Protein	Q8VHG2	Angiomotin OS=Mus musculus OX=10090 GN=Amot PE=1 SV=3	0	188.955	22	27	99	1	1	1126	120.8	7.5	263.45	27	0	253.9	268.6	257.6	270.4	255.4	255	270.1	263.2	252.7	267.6	252.9	238.7	271	252.5	254	242.2	High	High	High	High	High	High	High	High	High	High	High	High	High	High	High	High
FALSE	High	Master Protein	P68254	14-3-3 protein theta OS=Mus musculus OX=10090 GN=Ywhaq PE=1 SV=1	0	188.802	66	17	236	3	1	245	27.8	4.78	540.47	17	0	500.1	502.4	592.3	619.9	742.9	747.6	908.6	890.7	1239.3	1224.9	1715.2	1679.9	2241.5	2281.4	3053.4	3016.1	High	High	High	High	High	High	High	High	High	High	High	High	High	High	High	High
FALSE	High	Master Protein	Q7LBC6	Lysine-specific demethylase 3B OS=Homo sapiens OX=9606 GN=KDM3B PE=1 SV=2	0	188.702	25	34	53	11	1	1761	191.5	7.18	136.68	34	23	5379	5328.9	5286.2	5323.2	5246.3	5257.5	5186.2	5165.5	5123.1	5042.3	4940.8	4985.3	4801.8	4793.1	4573.8	4549.6	High	High	High	High	High	High	High	High	High	High	High	High	High	High	High	High
FALSE	High	Master Protein	P13864	DNA (cytosine-5)-methyltransferase 1 OS=Mus musculus OX=10090 GN=Dnmt1 PE=1 SV=5	0	188.689	28	38	63	24	1	1620	183.1	7.74	169.24	38	0	2632.1	2591.3	2844.1	2846.2	2929.8	2955.3	3117.9	3057.6	3488.1	3530.8	4021.1	4082	4706	4717.2	5564.8	5491.8	High	High	High	High	High	High	High	High	High	High	High	High	High	High	High	High
FALSE	High	Master Protein	Q9BQ52	Zinc phosphodiesterase ELAC protein 2 OS=Homo sapiens OX=9606 GN=ELAC2 PE=1 SV=2	0	188.663	46	30	67	23	1	826	92.2	7.9	178.11	30	6	6232.6	6266.4	6173.1	6131.1	6125.1	6077	6066.3	5998.6	5801.3	5781.2	5507.4	5537.2	5225.4	5141.5	4722.1	4751.3	High	High	High	High	High	High	High	High	High	High	High	High	High	High	High	High
FALSE	High	Master Protein	P28370	Probable global transcription activator SNF2L1 OS=Homo sapiens OX=9606 GN=SMARCA1 PE=1 SV=2	0	188.508	39	44	75	29	1	1054	122.5	8.09	175.47	44	0	5506.4	5487.4	5411.6	5407.8	5338.2	5251	5226.8	5303.8	5056.4	4963.4	4783.1	4715.3	4521.8	4488.1	4010.1	3981	High	High	High	High	High	High	High	High	High	High	High	High	High	High	High	High
FALSE	High	Master Protein	Q8IWZ3	Ankyrin repeat and KH domain-containing protein 1 OS=Homo sapiens OX=9606 GN=ANKHD1 PE=1 SV=1	0	188.459	18	35	56	24	1	2542	269.3	5.73	152.17	35	0	3039.8	3014.2	3024.8	3058.4	3040.1	3044.5	2978	3021.2	3026.5	2970.6	2952.1	2955.9	2877	2922.3	2756.9	2818.8	High	High	High	High	High	High	High	High	High	High	High	High	High	High	High	High
FALSE	High	Master Protein	Q9P258	Protein RCC2 OS=Homo sapiens OX=9606 GN=RCC2 PE=1 SV=2	0	188.441	59	24	71	5	1	522	56	8.78	205.8	24	21	6763.4	6736.8	6831.4	6715.7	6798.5	6775.7	6693.3	6835.1	6815	6811.7	6836.1	6940	6858.3	6893.1	6926	6921.5	High	High	High	High	High	High	High	High	High	High	High	High	High	High	High	High
FALSE	High	Master Protein	P35998	26S proteasome regulatory subunit 7 OS=Homo sapiens OX=9606 GN=PSMC2 PE=1 SV=3	0	188.34	61	24	86	24	1	433	48.6	5.95	231.88	24	0	7970.6	8026.1	7983.9	7951.3	8024.5	8017.2	7936.7	7972.9	8017.7	7911.2	8056.1	8004.9	8133.9	8120.9	8244	8167.1	High	High	High	High	High	High	High	High	High	High	High	High	High	High	High	High
FALSE	High	Master Protein	O14802	DNA-directed RNA polymerase III subunit RPC1 OS=Homo sapiens OX=9606 GN=POLR3A PE=1 SV=2	0	188.289	35	43	63	42	1	1390	155.5	8.48	149.4	43	0	7703.3	7757.4	7727.3	7795.8	7714.8	7663.8	7680.5	7586.5	7352.1	7410.8	7108.5	7088.6	6756.4	6776.6	6382.7	6310.8	High	High	High	High	High	High	High	High	High	High	High	High	High	High	High	High
FALSE	High	Master Protein	Q13123	Protein Red OS=Homo sapiens OX=9606 GN=IK PE=1 SV=3	0	188.232	54	27	60	2	1	557	65.6	6.64	146.59	27	29	8140.9	8169.7	8086.8	8111	8006.6	8051.7	8038.3	8000.6	7952.7	7976.8	7877.9	7841.6	7796.2	7844.6	7587.9	7603	High	High	High	High	High	High	High	High	High	High	High	High	High	High	High	High
FALSE	High	Master Protein	O75475	PC4 and SFRS1-interacting protein OS=Homo sapiens OX=9606 GN=PSIP1 PE=1 SV=1	0	188.205	58	30	82	11	1	530	60.1	9.13	206.25	30	22	9918.3	9827.3	9847.5	9927.5	9898.5	9955.7	9913.9	9895.9	9828	9816.8	9679.5	9745	9727.9	9832.1	9467.4	9638.9	High	High	High	High	High	High	High	High	High	High	High	High	High	High	High	High
FALSE	High	Master Protein	Q6P5H2	Nestin OS=Mus musculus OX=10090 GN=Nes PE=1 SV=1	0	188.176	27	41	59	40	1	1864	207	4.34	131.65	41	1	2958.6	2946.7	3137.8	3195.2	3448.7	3418.5	3610.9	3666.4	4198.7	4288.3	5111	5042	6126.3	6023.6	7397.1	7238.5	High	High	High	High	High	High	High	High	High	High	High	High	High	High	High	High
FALSE	High	Master Protein	Q8BJ71	Nuclear pore complex protein Nup93 OS=Mus musculus OX=10090 GN=Nup93 PE=1 SV=1	0	188.135	44	35	77	7	1	819	93.2	5.72	175.07	35	0	844.8	851	883.3	912.1	1016.4	952.9	1093.6	1038.7	1263.5	1243.1	1542.7	1571	1904.9	1914	2376	2321.2	High	High	High	High	High	High	High	High	High	High	High	High	High	High	High	High
FALSE	High	Master Protein	P26196	Probable ATP-dependent RNA helicase DDX6 OS=Homo sapiens OX=9606 GN=DDX6 PE=1 SV=2	0	188.079	57	20	62	3	1	483	54.4	8.66	170.16	20	20	6809.6	6695.6	6808.4	6699.6	6690.6	6706.5	6657.3	6576.7	6533.5	6535.4	6454.9	6405.4	6310.2	6249.2	6152.9	6045.4	High	High	High	High	High	High	High	High	High	High	High	High	High	High	High	High
FALSE	High	Master Protein	O95239	Chromosome-associated kinesin KIF4A OS=Homo sapiens OX=9606 GN=KIF4A PE=1 SV=3	0	188.067	38	38	52	21	1	1232	139.8	6.27	150.33	38	16	7210.8	7122	7085.8	6990.5	6946.7	6877.5	6807.7	6753.4	6635.9	6534.4	6329.7	6222.5	6025.8	5994.7	5621.4	5645.6	High	High	High	High	High	High	High	High	High	High	High	High	High	High	High	High
FALSE	High	Master Protein	O35643	AP-1 complex subunit beta-1 OS=Mus musculus OX=10090 GN=Ap1b1 PE=1 SV=2	0	187.984	34	33	79	2	1	943	103.9	5.17	208.11	33	0	231	224.7	248.8	278.7	280.4	288.1	295.5	302.8	322.2	341	392.6	391.2	443.3	439.9	533.6	535.6	High	High	High	High	High	High	High	High	High	High	High	High	High	High	High	High
FALSE	High	Master Protein	P52732	Kinesin-like protein KIF11 OS=Homo sapiens OX=9606 GN=KIF11 PE=1 SV=2	0	187.782	39	36	63	25	1	1056	119.1	5.64	155.57	36	10	8709.1	8588.8	8573.9	8614.3	8462.4	8461.9	8412.6	8452.2	8234.2	8287.8	7752.9	7785.7	7441.5	7520.3	6928.8	7031.6	High	High	High	High	High	High	High	High	High	High	High	High	High	High	High	High
FALSE	High	Master Protein	Q9NUU7	ATP-dependent RNA helicase DDX19A OS=Homo sapiens OX=9606 GN=DDX19A PE=1 SV=1	0	187.501	61	27	73	4	1	478	53.9	6.58	182.39	27	27	9068.2	9043.8	8877.1	8994.2	8937.6	8841.9	8745.6	8959.4	8630.6	8522.6	8295.5	8202.5	8010.4	8019.3	7587.3	7564.8	High	High	High	High	High	High	High	High	High	High	High	High	High	High	High	High
FALSE	High	Master Protein	P17426	AP-2 complex subunit alpha-1 OS=Mus musculus OX=10090 GN=Ap2a1 PE=1 SV=1	0	187.299	39	35	70	3	1	977	107.6	7.03	168.47	35	0	53.7	65.6	68.5	69.4	68.3	70.4	73.2	81.5	93.5	86.5	122.7	120.7	135.1	142.7	165.1	165.2	High	High	High	High	High	High	High	High	High	High	High	High	High	High	High	High
FALSE	High	Master Protein	O00232	26S proteasome non-ATPase regulatory subunit 12 OS=Homo sapiens OX=9606 GN=PSMD12 PE=1 SV=3	0	187.288	45	22	80	9	1	456	52.9	7.65	195.54	22	17	8712.8	8672	8510.5	8449.6	8558.7	8600.6	8469.5	8538.3	8566.9	8576.3	8550.1	8597.6	8636.4	8599.1	8485	8523.8	High	High	High	High	High	High	High	High	High	High	High	High	High	High	High	High
FALSE	High	Master Protein	Q9CZU3	Exosome RNA helicase MTR4 OS=Mus musculus OX=10090 GN=Mtrex PE=1 SV=1	0	187.188	37	38	92	4	1	1040	117.6	6.4	202.66	38	0	700.3	719.5	750.3	774.1	794.7	797.8	887.8	874.8	1007.3	1011	1215.9	1205.7	1445.6	1419.3	1741.8	1714.8	High	High	High	High	High	High	High	High	High	High	High	High	High	High	High	High
FALSE	High	Master Protein	Q5T8P6	RNA-binding protein 26 OS=Homo sapiens OX=9606 GN=RBM26 PE=1 SV=3	0	186.964	27	30	76	9	1	1007	113.5	9.16	217.34	30	21	7461	7402	7339	7349.3	7375.6	7325.7	7237.1	7225.5	7080.6	7020.8	6735	6728.7	6553.9	6460.4	5991.8	5988.8	High	High	High	High	High	High	High	High	High	High	High	High	High	High	High	High
FALSE	High	Master Protein	Q8N3C0	Activating signal cointegrator 1 complex subunit 3 OS=Homo sapiens OX=9606 GN=ASCC3 PE=1 SV=3	0	186.832	25	45	70	20	1	2202	251.3	7.09	137.07	45	24	7280.8	7279.8	7240.2	7228.4	7227.4	7137.5	7138.9	7073.7	6989.9	7039.6	6879.5	6904.2	6650.3	6621	6334.9	6423.5	High	High	High	High	High	High	High	High	High	High	High	High	High	High	High	High
FALSE	High	Master Protein	P08249	Malate dehydrogenase, mitochondrial OS=Mus musculus OX=10090 GN=Mdh2 PE=1 SV=3	0	186.815	66	19	119	6	1	338	35.6	8.68	367.03	19	15	10617.7	10654.2	10834.9	10890	11025.2	11027.2	11537.2	11357.9	12114.7	12172.1	13223.9	12973.3	14171.1	14294.7	15808.1	15743	High	High	High	High	High	High	High	High	High	High	High	High	High	High	High	High
FALSE	High	Master Protein	Q6UB35	Monofunctional C1-tetrahydrofolate synthase, mitochondrial OS=Homo sapiens OX=9606 GN=MTHFD1L PE=1 SV=1	0	186.482	31	30	73	14	1	978	105.7	8.06	191.46	30	0	3447.5	3467.9	3348.1	3348.5	3353.1	3361.1	3272.2	3318.6	3110.3	3131.4	2967.5	2986.3	2832.5	2840.1	2507.8	2543.1	High	High	High	High	High	High	High	High	High	High	High	High	High	High	High	High
FALSE	High	Master Protein	Q14978	Nucleolar and coiled-body phosphoprotein 1 OS=Homo sapiens OX=9606 GN=NOLC1 PE=1 SV=2	0	186.429	45	31	98	28	1	699	73.6	9.47	227.89	31	3	10377.3	10299.6	10221.7	10292.1	10125.7	10115.1	9963.6	10075.8	9636.9	9633	9023	8972.4	8528.8	8512.7	7649.7	7788.7	High	High	High	High	High	High	High	High	High	High	High	High	High	High	High	High
FALSE	High	Master Protein	O88544	COP9 signalosome complex subunit 4 OS=Mus musculus OX=10090 GN=Cops4 PE=1 SV=1	0	186.396	72	23	60	23	1	406	46.3	5.83	161.59	23	0	5770.1	5761.4	5708.4	5712.4	5763.8	5730.1	5645.6	5757.3	5757.6	5761.6	5702.1	5627.2	5675	5680.2	5597.3	5662.2	High	High	High	High	High	High	High	High	High	High	High	High	High	High	High	High
FALSE	High	Master Protein	Q13177	Serine/threonine-protein kinase PAK 2 OS=Homo sapiens OX=9606 GN=PAK2 PE=1 SV=3	0	186.347	53	24	70	4	1	524	58	5.96	183.42	24	24	8523	8473.5	8560	8570.1	8523.5	8688.4	8744.3	8657.6	8841.2	8833.8	9027.6	9004	9302	9278.2	9704.3	9650.6	High	High	High	High	High	High	High	High	High	High	High	High	High	High	High	High
FALSE	High	Master Protein	Q8WYP5	Protein ELYS OS=Homo sapiens OX=9606 GN=AHCTF1 PE=1 SV=3	0	186.223	22	39	57	34	1	2266	252.3	6.6	133.88	39	5	5999.2	6054.6	6035	6036.1	6000.6	5957.6	5950.5	5938.6	5943.6	5967.3	5809.9	5833.2	5586.6	5602.3	5503.4	5433.5	High	High	High	High	High	High	High	High	High	High	High	High	High	High	High	High
FALSE	High	Master Protein	Q8WVM8	Sec1 family domain-containing protein 1 OS=Homo sapiens OX=9606 GN=SCFD1 PE=1 SV=4	0	186.114	42	19	47	6	1	642	72.3	6.27	148.09	19	17	5661.9	5663.5	5528.5	5520.5	5520.3	5585.5	5477.2	5543.3	5369.6	5325.6	5177.2	5203.9	4975.9	4919.5	4728.6	4702.9	High	High	High	High	High	High	High	High	High	High	High	High	High	High	High	High
FALSE	High	Master Protein	P50516	V-type proton ATPase catalytic subunit A OS=Mus musculus OX=10090 GN=Atp6v1a PE=1 SV=2	0	186.083	44	24	68	4	1	617	68.3	5.58	176.63	24	0	660.1	655	708.9	684.9	758.3	731.4	765.8	762.5	873.1	878.4	1044.2	1008.4	1159.3	1165.4	1434.5	1416.9	High	High	High	High	High	High	High	High	High	High	High	High	High	High	High	High
FALSE	High	Master Protein	P63037	DnaJ homolog subfamily A member 1 OS=Mus musculus OX=10090 GN=Dnaja1 PE=1 SV=1	0	185.797	56	17	75	1	1	397	44.8	7.08	223.33	17	0	141.3	140.7	150.3	150.2	159.6	158.4	166.9	173.5	198	204.4	228.7	223.3	283.5	283.2	325.6	317.9	High	High	High	High	High	High	High	High	High	High	High	High	High	High	High	High
FALSE	High	Master Protein	Q13618	Cullin-3 OS=Homo sapiens OX=9606 GN=CUL3 PE=1 SV=2	0	185.767	38	29	63	4	1	768	88.9	8.48	170.85	29	25	7245.7	7208.5	7287.3	7212.9	7274.6	7218.3	7196.3	7108	7043.4	7020	7024.6	7054.8	7023.2	7043.8	6978.4	6842.1	High	High	High	High	High	High	High	High	High	High	High	High	High	High	High	High
FALSE	High	Master Protein	P31040	Succinate dehydrogenase [ubiquinone] flavoprotein subunit, mitochondrial OS=Homo sapiens OX=9606 GN=SDHA PE=1 SV=2	0	185.675	47	21	68	9	1	664	72.6	7.39	210.1	21	13	7374	7274.1	7276.5	7306.4	7247.5	7263.8	7062.5	7103.3	6954.1	7025.3	6673.5	6784	6476.6	6498.1	6096	6124	High	High	High	High	High	High	High	High	High	High	High	High	High	High	High	High
FALSE	High	Master Protein	P08237	ATP-dependent 6-phosphofructokinase, muscle type OS=Homo sapiens OX=9606 GN=PFKM PE=1 SV=2	0	185.615	43	27	63	10	1	780	85.1	7.99	170.85	27	15	5772.7	5733.6	5727.3	5703.9	5700.8	5730.4	5760.8	5711.9	5562.4	5513.9	5501.5	5407.7	5325.3	5309.3	5056.7	5107	High	High	High	High	High	High	High	High	High	High	High	High	High	High	High	High
FALSE	High	Master Protein	P51858	Hepatoma-derived growth factor OS=Homo sapiens OX=9606 GN=HDGF PE=1 SV=1	0	185.354	75	22	74	14	1	240	26.8	4.73	178.44	22	8	8186.9	8184.2	8035.7	7965.5	8091.2	8059.2	7962.6	7887.7	7637.5	7651.9	7319.9	7306	6953.4	6910.7	6477.9	6413.8	High	High	High	High	High	High	High	High	High	High	High	High	High	High	High	High
FALSE	High	Master Protein	Q01813	ATP-dependent 6-phosphofructokinase, platelet type OS=Homo sapiens OX=9606 GN=PFKP PE=1 SV=2	0	185.262	48	28	74	20	1	784	85.5	7.55	177.54	28	10	6980.4	6957.1	6897.4	6911.8	6814.8	6818.7	6778.6	6757.4	6582.4	6655	6406.7	6460.7	6047	6075.5	5748.3	5773.2	High	High	High	High	High	High	High	High	High	High	High	High	High	High	High	High
FALSE	High	Master Protein	Q5JRX3	Presequence protease, mitochondrial OS=Homo sapiens OX=9606 GN=PITRM1 PE=1 SV=3	0	185.134	41	34	64	22	1	1037	117.3	6.92	161.63	34	13	6924.5	7033.1	6883.2	6914	7012.9	6933.5	6876.3	6899.3	6855.8	6826.4	6829.7	6749.4	6747.4	6584.3	6533.7	6575.6	High	High	High	High	High	High	High	High	High	High	High	High	High	High	High	High
FALSE	High	Master Protein	P04843	Dolichyl-diphosphooligosaccharide--protein glycosyltransferase subunit 1 OS=Homo sapiens OX=9606 GN=RPN1 PE=1 SV=1	0	184.981	51	31	89	9	1	607	68.5	6.38	237.69	31	22	9733.3	9753.8	9439.5	9531.3	9501.5	9536.3	9477.8	9466.3	9412.7	9274.7	9169	9153.5	8927.5	8895.4	8645.5	8640	High	High	High	High	High	High	High	High	High	High	High	High	High	High	High	High
FALSE	High	Master Protein	Q9H307	Pinin OS=Homo sapiens OX=9606 GN=PNN PE=1 SV=5	0	184.956	39	33	81	10	1	717	81.6	7.14	185.32	33	22	7611.4	7508.3	7505.1	7487	7465.5	7354	7463.2	7366.7	7348.5	7315.9	7187.9	7157.7	7099.8	7117.7	6949.5	6933	High	High	High	High	High	High	High	High	High	High	High	High	High	High	High	High
FALSE	High	Master Protein	Q9QYI3	DnaJ homolog subfamily C member 7 OS=Mus musculus OX=10090 GN=Dnajc7 PE=1 SV=2	0	184.831	54	28	82	5	1	494	56.4	6.49	197.56	28	0	733	768.1	809.2	818.7	892.1	899.1	1028.2	990.3	1162.5	1181.6	1491.7	1458.9	1877.2	1858.1	2289.3	2270.6	High	High	High	High	High	High	High	High	High	High	High	High	High	High	High	High
FALSE	High	Master Protein	Q61024	Asparagine synthetase [glutamine-hydrolyzing] OS=Mus musculus OX=10090 GN=Asns PE=1 SV=3	0	184.826	52	23	96	6	1	561	64.2	6.58	246.8	23	0	2013.9	2085.5	2126	2196.7	2311.9	2318.3	2485.7	2484.7	2907.4	2951.6	3529.8	3492.7	4155.6	4126.3	5020	5000.8	High	High	High	High	High	High	High	High	High	High	High	High	High	High	High	High
FALSE	High	Master Protein	P49454	Centromere protein F OS=Homo sapiens OX=9606 GN=CENPF PE=1 SV=3	0	184.782	18	52	60	51	1	3114	357.3	5.1	131.37	52	0	9364.3	9433.8	9261.3	9325.9	9092.3	9221	8975.5	8975.9	8673	8675.7	8176.8	8315.5	7665.4	7694.4	7077.2	7103.5	High	High	High	High	High	High	High	High	High	High	High	High	High	High	High	High
FALSE	High	Master Protein	Q9UG63	ATP-binding cassette sub-family F member 2 OS=Homo sapiens OX=9606 GN=ABCF2 PE=1 SV=2	0	184.499	46	29	83	5	1	623	71.2	7.37	223.23	29	25	8360.1	8397.3	8288.1	8272.6	8324.6	8277.6	8305.1	8287	8291.8	8295.1	8261.4	8209.6	8272.9	8237	8309.6	8282.9	High	High	High	High	High	High	High	High	High	High	High	High	High	High	High	High
FALSE	High	Master Protein	Q9UNX4	WD repeat-containing protein 3 OS=Homo sapiens OX=9606 GN=WDR3 PE=1 SV=1	0	184.325	42	31	52	18	1	943	106	6.64	142.29	31	13	5585.3	5557.4	5506	5494.2	5543.3	5490.9	5494.7	5499.6	5552.5	5530.8	5485.7	5490.1	5439.1	5442.7	5413.6	5555.5	High	High	High	High	High	High	High	High	High	High	High	High	High	High	High	High
FALSE	High	Master Protein	P18669	Phosphoglycerate mutase 1 OS=Homo sapiens OX=9606 GN=PGAM1 PE=1 SV=2	0	184.256	63	15	134	15	1	254	28.8	7.18	376.11	15	0	12890.8	13030.6	13240.4	13116.2	13263.2	13191.2	13398.4	13392.2	13611.7	13675.4	14068.2	14047.4	14397.9	14432.7	14953	14782.2	High	High	High	High	High	High	High	High	High	High	High	High	High	High	High	High
FALSE	High	Master Protein	P29692	Elongation factor 1-delta OS=Homo sapiens OX=9606 GN=EEF1D PE=1 SV=5	0	184.012	69	19	88	8	1	281	31.1	5.01	271.38	19	12	11375.7	11377.5	11262.1	11191.7	11148.3	11170.4	11062.2	11133.7	10864.8	10866.8	10561.5	10572.7	10269	10314.2	9757.6	9828.1	High	High	High	High	High	High	High	High	High	High	High	High	High	High	High	High
FALSE	High	Master Protein	P51003	Poly(A) polymerase alpha OS=Homo sapiens OX=9606 GN=PAPOLA PE=1 SV=4	0	183.968	45	26	58	25	1	745	82.8	7.37	161.74	26	1	6669.5	6710.8	6530.6	6634.5	6641.8	6605.7	6583.1	6448	6453.9	6461.8	6292.8	6274.1	6274.8	6225.9	6032.3	5977.2	High	High	High	High	High	High	High	High	High	High	High	High	High	High	High	High
FALSE	High	Master Protein	Q6KC79	Nipped-B-like protein OS=Homo sapiens OX=9606 GN=NIPBL PE=1 SV=2	0	183.853	18	43	65	9	1	2804	315.9	7.91	137.84	43	33	7901.3	7943	7928.7	7963.8	7853.8	7932.4	7846.1	7821.5	7917.7	7924.6	7816.7	7816.4	7869.3	7838.5	7758.2	7804	High	High	High	High	High	High	High	High	High	High	High	High	High	High	High	High
FALSE	High	Master Protein	Q14103	Heterogeneous nuclear ribonucleoprotein D0 OS=Homo sapiens OX=9606 GN=HNRNPD PE=1 SV=1	0	183.736	38	17	98	1	1	355	38.4	7.81	284.16	17	17	9054.9	9055.1	8900.8	8980.8	8847.3	8963.4	8881	8861.5	8689.9	8582.7	8484	8519.8	8234	8236.7	8013.4	8016.2	High	High	High	High	High	High	High	High	High	High	High	High	High	High	High	High
FALSE	High	Master Protein	Q9UJV9	Probable ATP-dependent RNA helicase DDX41 OS=Homo sapiens OX=9606 GN=DDX41 PE=1 SV=2	0	183.709	61	31	65	31	1	622	69.8	6.84	169.95	31	0	5886.9	5817.4	5727.4	5749	5733.1	5718	5633.8	5622.1	5590.1	5532.6	5394.7	5428.2	5227	5209.5	5003.9	4965.1	High	High	High	High	High	High	High	High	High	High	High	High	High	High	High	High
FALSE	High	Master Protein	Q86U86	Protein polybromo-1 OS=Homo sapiens OX=9606 GN=PBRM1 PE=1 SV=1	0	183.24	31	42	62	12	1	1689	192.8	6.89	157.63	42	30	7171.7	7117	7086.6	7101	7056.1	7038.1	6932.1	6967.1	6832.5	6807.8	6589.6	6580.1	6378.5	6308.4	6013	6102.9	High	High	High	High	High	High	High	High	High	High	High	High	High	High	High	High
FALSE	High	Master Protein	Q9D0F9	Phosphoglucomutase-1 OS=Mus musculus OX=10090 GN=Pgm1 PE=1 SV=4	0	183.077	52	24	63	4	1	562	61.4	6.57	170.82	24	0	166.1	176.7	179.4	184.6	208.2	193	211.9	208.7	258.3	253.1	293.5	291.2	387.5	384.4	437.1	451.7	High	High	High	High	High	High	High	High	High	High	High	High	High	High	High	High
FALSE	High	Master Protein	Q9ER72	Cysteine--tRNA ligase, cytoplasmic OS=Mus musculus OX=10090 GN=Cars1 PE=1 SV=2	0	183.064	42	30	56	18	1	831	94.8	6.76	150.71	30	14	4578.9	4624.4	4826.5	4872.1	5052.7	5098.3	5398.6	5334.4	5972.5	5956.1	6828.6	6743.6	7813.4	7787.6	9267.7	9006.4	High	High	High	High	High	High	High	High	High	High	High	High	High	High	High	High
FALSE	High	Master Protein	P13637	Sodium/potassium-transporting ATPase subunit alpha-3 OS=Homo sapiens OX=9606 GN=ATP1A3 PE=1 SV=3	0	182.903	25	21	67	5	1	1013	111.7	5.38	183.79	21	0	716.9	716.2	708.6	719.7	713.9	718.7	714.1	718	717.3	681.4	712.3	734.5	708.6	683.8	659.6	648.8	High	High	High	High	High	High	High	High	High	High	High	High	High	High	High	High
FALSE	High	Master Protein	P50570	Dynamin-2 OS=Homo sapiens OX=9606 GN=DNM2 PE=1 SV=2	0	182.748	39	30	59	2	1	870	98	7.44	159.47	30	29	5685.1	5664.6	5693.6	5548.3	5602.1	5660.6	5640.7	5657.9	5535.1	5564.5	5432.2	5469.1	5386.3	5327.8	5231.7	5198.7	High	High	High	High	High	High	High	High	High	High	High	High	High	High	High	High
FALSE	High	Master Protein	Q922B2	Aspartate--tRNA ligase, cytoplasmic OS=Mus musculus OX=10090 GN=Dars1 PE=1 SV=2	0	182.244	59	26	79	5	1	501	57.1	6.49	202.97	26	0	422	426.2	453.5	453	504.8	507.2	553.9	546.9	653.1	630.6	835.6	799.9	1018.6	1002	1266.7	1233.3	High	High	High	High	High	High	High	High	High	High	High	High	High	High	High	High
FALSE	High	Master Protein	Q9Y285	Phenylalanine--tRNA ligase alpha subunit OS=Homo sapiens OX=9606 GN=FARSA PE=1 SV=3	0	182.018	40	17	63	12	1	508	57.5	7.8	170.86	17	0	5051.7	5068.4	5003.5	4938.2	4917.1	4908.3	4873.7	4854	4775.2	4756.2	4475.7	4444	4208.3	4241.2	3735.6	3784.1	High	High	High	High	High	High	High	High	High	High	High	High	High	High	High	High
FALSE	High	Master Protein	Q6ZWX6	Eukaryotic translation initiation factor 2 subunit 1 OS=Mus musculus OX=10090 GN=Eif2s1 PE=1 SV=3	0	182.013	65	20	65	2	1	315	36.1	5.08	191.91	20	0	214.5	211.9	241.5	257.5	258.1	269.3	287.7	290.2	334.3	358.7	431	437.2	563.2	531.3	694.7	659.3	High	High	High	High	High	High	High	High	High	High	High	High	High	High	High	High
FALSE	High	Master Protein	P43246	DNA mismatch repair protein Msh2 OS=Homo sapiens OX=9606 GN=MSH2 PE=1 SV=1	0	182.007	41	32	71	19	1	934	104.7	5.77	152.07	32	12	8088.9	8045.8	8044.5	7995.3	8078.3	8013.3	8052.2	7975.6	7957.1	7901.1	7913.2	7861.7	7752	7791.5	7693.3	7697.1	High	High	High	High	High	High	High	High	High	High	High	High	High	High	High	High
FALSE	High	Master Protein	Q8N766	ER membrane protein complex subunit 1 OS=Homo sapiens OX=9606 GN=EMC1 PE=1 SV=1	0	181.635	36	26	54	13	1	993	111.7	7.66	160.99	26	14	5114.4	5092.3	5094.4	5095.1	5138.2	5144.2	5106.7	5111.6	5086.3	5102.5	5120.2	5088.5	5166.1	5092.1	5136	5142	High	High	High	High	High	High	High	High	High	High	High	High	High	High	High	High
FALSE	High	Master Protein	P27348	14-3-3 protein theta OS=Homo sapiens OX=9606 GN=YWHAQ PE=1 SV=1	0	181.265	66	17	235	3	1	245	27.7	4.78	528.5	17	15	11527	11596.2	11722.5	11672.1	11836.2	11759.5	11860.7	11883.7	12022.5	12042.7	12315.3	12269.8	12547.3	12552.1	12943.9	12836	High	High	High	High	High	High	High	High	High	High	High	High	High	High	High	High
FALSE	High	Master Protein	Q8K224	RNA cytidine acetyltransferase OS=Mus musculus OX=10090 GN=Nat10 PE=1 SV=1	0	181.201	31	30	75	1	1	1024	115.3	8.32	182.51	30	0	407	424.9	434.6	437.2	409.4	417.9	421.8	412.2	436.9	429.5	428.4	406.2	412.4	408.6	406.6	413.5	High	High	High	High	High	High	High	High	High	High	High	High	High	High	High	High
FALSE	High	Master Protein	P30153	Serine/threonine-protein phosphatase 2A 65 kDa regulatory subunit A alpha isoform OS=Homo sapiens OX=9606 GN=PPP2R1A PE=1 SV=4	0	181.135	44	23	76	1	1	589	65.3	5.11	187.51	23	26	8490.6	8350	8400.7	8346.7	8411.9	8404.2	8401.2	8359.9	8443.2	8408.1	8424.5	8370.3	8471.2	8342.2	8367.1	8391.1	High	High	High	High	High	High	High	High	High	High	High	High	High	High	High	High
FALSE	High	Master Protein	Q60668	Heterogeneous nuclear ribonucleoprotein D0 OS=Mus musculus OX=10090 GN=Hnrnpd PE=1 SV=2	0	181.032	38	17	97	1	1	355	38.3	7.81	281.93	17	0	46.8	47.7	52.3	52.1	63.1	53.4	63.8	60.6	71.5	77.7	89.8	83.5	101.5	107.4	124.7	129	High	High	High	High	High	High	High	High	High	High	High	High	High	High	High	High
FALSE	High	Master Protein	P47962	60S ribosomal protein L5 OS=Mus musculus OX=10090 GN=Rpl5 PE=1 SV=3	0	180.977	55	14	123	2	1	297	34.4	9.77	298.45	14	0	302.1	308.3	317.6	312.2	343.1	332.5	370.9	362.3	430.5	438.8	538.2	527.5	639.9	668.9	796.7	774.8	High	High	High	High	High	High	High	High	High	High	High	High	High	High	High	High
FALSE	High	Master Protein	Q9NRL2	Bromodomain adjacent to zinc finger domain protein 1A OS=Homo sapiens OX=9606 GN=BAZ1A PE=1 SV=2	0	180.87	29	40	54	40	1	1556	178.6	6.6	147.53	40	0	5749.5	5758	5752.2	5707.6	5679.5	5692.8	5635.7	5630.4	5532.5	5561.5	5348.8	5417.5	5208.3	5217.3	4976	4930.7	High	High	High	High	High	High	High	High	High	High	High	High	High	High	High	High
FALSE	High	Master Protein	P18654	Ribosomal protein S6 kinase alpha-3 OS=Mus musculus OX=10090 GN=Rps6ka3 PE=1 SV=2	0	180.655	47	30	67	20	1	740	83.6	6.89	163.49	30	11	7613.1	7641.1	7659.6	7610.4	7668.5	7657.9	7715.9	7714.6	7752.4	7745.3	7793.4	7775.5	7948.6	7904.9	8064.2	8087.8	High	High	High	High	High	High	High	High	High	High	High	High	High	High	High	High
FALSE	High	Master Protein	P11171	Protein 4.1 OS=Homo sapiens OX=9606 GN=EPB41 PE=1 SV=4	0	180.545	45	29	52	25	1	864	97	5.58	146.98	29	1	5807.2	5850	5692	5736.8	5716.3	5692.6	5579.8	5565.6	5459.3	5386	5175.9	5173.5	4827.3	4838	4497.7	4546.6	High	High	High	High	High	High	High	High	High	High	High	High	High	High	High	High
FALSE	High	Master Protein	P63104	14-3-3 protein zeta/delta OS=Homo sapiens OX=9606 GN=YWHAZ PE=1 SV=1	0	180.316	66	16	266	1	1	245	27.7	4.79	675.17	16	0	625.8	598	615.5	595.2	573.4	586.9	571.7	575	556.2	542.2	510.5	494.8	464.2	441	424	392.4	High	High	High	High	High	High	High	High	High	High	High	High	High	High	High	High
FALSE	High	Master Protein	P80317	T-complex protein 1 subunit zeta OS=Mus musculus OX=10090 GN=Cct6a PE=1 SV=3	0	180.208	43	22	110	4	1	531	58	7.08	302.06	22	0	206.1	220.9	254.9	260.4	341.1	312.6	410	413.7	579.5	590.1	866.8	839.5	1140.7	1152.7	1548.5	1492.8	High	High	High	High	High	High	High	High	High	High	High	High	High	High	High	High
FALSE	High	Master Protein	Q9JMA1	Ubiquitin carboxyl-terminal hydrolase 14 OS=Mus musculus OX=10090 GN=Usp14 PE=1 SV=3	0	180.047	52	24	68	5	1	493	56	5.24	190	24	0	219	224.8	242.1	243.3	300	305.2	344	342.3	427.1	428.5	583.2	589	732.5	746.9	995.9	976.1	High	High	High	High	High	High	High	High	High	High	High	High	High	High	High	High
FALSE	High	Master Protein	O15371	Eukaryotic translation initiation factor 3 subunit D OS=Homo sapiens OX=9606 GN=EIF3D PE=1 SV=1	0	179.709	45	17	69	17	1	548	63.9	6.05	185.52	17	0	9215	9202.6	9229.4	9283.3	9207.6	9252.9	9170	9240.9	9085.3	9123	8785.5	8940.2	8807.8	8858.3	8623	8555.1	High	High	High	High	High	High	High	High	High	High	High	High	High	High	High	High
FALSE	High	Master Protein	Q9HC35	Echinoderm microtubule-associated protein-like 4 OS=Homo sapiens OX=9606 GN=EML4 PE=1 SV=3	0	179.551	37	31	55	15	1	981	108.8	6.4	138.6	31	15	5530.8	5409.7	5471.5	5497.3	5456.5	5366.5	5320	5338.5	5180.2	5245.3	5048.6	4986.9	4709.7	4779.6	4446	4489.6	High	High	High	High	High	High	High	High	High	High	High	High	High	High	High	High
FALSE	High	Master Protein	P28656	Nucleosome assembly protein 1-like 1 OS=Mus musculus OX=10090 GN=Nap1l1 PE=1 SV=2	0	179.43	43	14	76	5	1	391	45.3	4.46	254.03	14	13	7072.1	7043.1	7043	7216.9	7249.3	7346.7	7412.8	7393.4	7857.8	7840.3	8371.1	8390.8	8896.6	8943.7	9830.9	9729.5	High	High	High	High	High	High	High	High	High	High	High	High	High	High	High	High
FALSE	High	Master Protein	Q9BZE4	GTP-binding protein 4 OS=Homo sapiens OX=9606 GN=GTPBP4 PE=1 SV=3	0	179.345	47	32	67	14	1	634	73.9	9.5	167.88	32	18	6974.7	7137.7	7004.8	6967.2	6972.7	6918.8	6732.1	6837.4	6590.3	6533.7	6246.4	6134.6	5916.2	5873.9	5251	5343.4	High	High	High	High	High	High	High	High	High	High	High	High	High	High	High	High
FALSE	High	Master Protein	O00116	Alkyldihydroxyacetonephosphate synthase, peroxisomal OS=Homo sapiens OX=9606 GN=AGPS PE=1 SV=1	0	179.289	45	22	50	13	1	658	72.9	7.34	135.8	22	10	5052.1	5025	5026.2	5034.7	4985.1	4998.4	4991.7	4869.3	4888.3	4818	4649.4	4655.7	4475.9	4454.2	4240.5	4225.3	High	High	High	High	High	High	High	High	High	High	High	High	High	High	High	High
FALSE	High	Master Protein	Q8TCS8	Polyribonucleotide nucleotidyltransferase 1, mitochondrial OS=Homo sapiens OX=9606 GN=PNPT1 PE=1 SV=2	0	179.075	40	29	64	19	1	783	85.9	7.77	165.69	29	12	8333	8280	8189.9	8229.8	8174.1	8217.3	8127.9	8214.4	7824.6	7919.3	7481.9	7619.3	7306.2	7237.9	6799.4	6798.1	High	High	High	High	High	High	High	High	High	High	High	High	High	High	High	High
FALSE	High	Master Protein	Q9Z204	Heterogeneous nuclear ribonucleoproteins C1/C2 OS=Mus musculus OX=10090 GN=Hnrnpc PE=1 SV=1	0	178.949	53	21	130	6	1	313	34.4	5.05	321.41	21	0	633	638.6	715.3	725.3	832	842.7	965.6	978.7	1260.7	1252.9	1665.4	1633.9	2203	2154.7	2833.3	2744.8	High	High	High	High	High	High	High	High	High	High	High	High	High	High	High	High
FALSE	High	Master Protein	O60343	TBC1 domain family member 4 OS=Homo sapiens OX=9606 GN=TBC1D4 PE=1 SV=2	0	178.854	30	34	64	33	1	1298	146.5	7.01	175.07	34	1	6432.7	6345.9	6291.9	6298.5	6281.9	6276.3	6214.5	6156	6005.7	5980.8	5677.1	5740.6	5593.9	5458	5064.4	5120.6	High	High	High	High	High	High	High	High	High	High	High	High	High	High	High	High
FALSE	High	Master Protein	Q8R050	Eukaryotic peptide chain release factor GTP-binding subunit ERF3A OS=Mus musculus OX=10090 GN=Gspt1 PE=1 SV=2	0	178.599	37	25	78	2	1	636	68.6	5.21	189.58	25	0	438.6	464.5	476.3	478.4	501.1	509.9	523.8	533.5	589.9	568	650.1	662.6	730.5	730.3	820.8	830.4	High	High	High	High	High	High	High	High	High	High	High	High	High	High	High	High
FALSE	High	Master Protein	Q9UKX7	Nuclear pore complex protein Nup50 OS=Homo sapiens OX=9606 GN=NUP50 PE=1 SV=2	0	178.541	58	21	46	17	1	468	50.1	7.06	147.47	21	3	5209.7	5231.1	5097.4	5169.8	5068	5047	5080.1	5028.4	4913.2	4893	4681.1	4684.1	4408.5	4433.7	4070.7	4104.9	High	High	High	High	High	High	High	High	High	High	High	High	High	High	High	High
FALSE	High	Master Protein	Q8CIN4	Serine/threonine-protein kinase PAK 2 OS=Mus musculus OX=10090 GN=Pak2 PE=1 SV=1	0	178.455	59	24	68	4	1	524	57.9	5.77	172.54	24	0	517.1	510.3	557.4	560.9	592.6	567.7	627.5	617.4	730.6	705.7	893.2	837.6	972.6	996.7	1134.3	1104.8	High	High	High	High	High	High	High	High	High	High	High	High	High	High	High	High
FALSE	High	Master Protein	Q9DBR1	5'-3' exoribonuclease 2 OS=Mus musculus OX=10090 GN=Xrn2 PE=1 SV=1	0	178.24	34	32	68	7	1	951	108.6	7.59	162.12	32	0	550	570.3	593.4	601.4	631.4	637.8	666.5	659.9	792.1	794.8	921.6	943.3	1097.8	1109.3	1297.1	1300.8	High	High	High	High	High	High	High	High	High	High	High	High	High	High	High	High
FALSE	High	Master Protein	P22059	Oxysterol-binding protein 1 OS=Homo sapiens OX=9606 GN=OSBP PE=1 SV=1	0	178.213	40	30	74	9	1	807	89.4	7.3	185.13	30	20	8485.4	8395.4	8319.8	8369.4	8341.2	8342.3	8301.7	8222.6	8119.3	8115.5	7812.9	7791	7641	7506.1	7188.1	7190.4	High	High	High	High	High	High	High	High	High	High	High	High	High	High	High	High
FALSE	High	Master Protein	P00367	Glutamate dehydrogenase 1, mitochondrial OS=Homo sapiens OX=9606 GN=GLUD1 PE=1 SV=2	0	178.114	53	26	67	3	1	558	61.4	7.8	156.61	26	25	7199.5	7246.1	7260	7358.8	7360.5	7309.5	7263.9	7247.2	7342.5	7267.9	7470.1	7380.8	7519.3	7441.3	7498.1	7568.5	High	High	High	High	High	High	High	High	High	High	High	High	High	High	High	High
FALSE	High	Master Protein	Q810A7	ATP-dependent RNA helicase DDX42 OS=Mus musculus OX=10090 GN=Ddx42 PE=1 SV=3	0	178.042	35	24	54	1	1	929	101.9	6.98	156.45	24	0	122.9	116.4	124.4	125	137.4	124.6	121.6	116.6	127.7	116.4	130.7	121.5	126.8	125.3	130.2	126.7	High	High	High	High	High	High	High	High	High	High	High	High	High	High	High	High
FALSE	High	Master Protein	P63101	14-3-3 protein zeta/delta OS=Mus musculus OX=10090 GN=Ywhaz PE=1 SV=1	0	177.537	66	16	263	1	1	245	27.8	4.79	667.73	16	11	10254.8	10157.8	10310.9	10261.8	10421.5	10367.7	10578.4	10507.2	10999.7	10914.6	11544.2	11438.3	12115.5	11995.1	12828	12731	High	High	High	High	High	High	High	High	High	High	High	High	High	High	High	High
FALSE	High	Master Protein	O94979	Protein transport protein Sec31A OS=Homo sapiens OX=9606 GN=SEC31A PE=1 SV=3	0	177.457	29	30	73	15	1	1220	132.9	6.89	171.39	30	0	3806.3	3842.3	3701.6	3756.9	3700.7	3730.9	3697.6	3693.5	3535.3	3561.4	3343.8	3330.9	3141.2	3093.6	2872.8	2889.5	High	High	High	High	High	High	High	High	High	High	High	High	High	High	High	High
FALSE	High	Master Protein	P08758	Annexin A5 OS=Homo sapiens OX=9606 GN=ANXA5 PE=1 SV=2	0	177.438	75	23	100	10	1	320	35.9	5.05	258.55	23	15	9579.7	9578.3	9397.5	9511.1	9478.1	9497.9	9560.7	9546.9	9638.9	9628.6	9991.8	9888.9	9854.7	9936.8	10266.7	10160	High	High	High	High	High	High	High	High	High	High	High	High	High	High	High	High
FALSE	High	Master Protein	Q8BHN3	Neutral alpha-glucosidase AB OS=Mus musculus OX=10090 GN=Ganab PE=1 SV=1	0	177.323	34	27	75	14	1	944	106.8	6.06	205.2	27	0	2207.8	2215.9	2327.5	2361.2	2488.9	2519.6	2743.9	2687.9	3078.9	3098.5	3663.2	3585.6	4316.7	4256.2	5243.2	5093.4	High	High	High	High	High	High	High	High	High	High	High	High	High	High	High	High
FALSE	High	Master Protein	Q9Y2X3	Nucleolar protein 58 OS=Homo sapiens OX=9606 GN=NOP58 PE=1 SV=1	0	177.263	43	22	59	12	1	529	59.5	8.92	161.15	22	11	7079.1	7043.6	6915.2	6890.4	7011.5	7031	6936.8	6903.9	6722.5	6652	6331.1	6332.1	6284.7	6260.3	5911.1	6014.7	High	High	High	High	High	High	High	High	High	High	High	High	High	High	High	High
FALSE	High	Master Protein	Q15435	Protein phosphatase 1 regulatory subunit 7 OS=Homo sapiens OX=9606 GN=PPP1R7 PE=1 SV=1	0	177.249	63	21	56	10	1	360	41.5	4.91	137.23	21	14	5719.7	5710.4	5665.5	5583.7	5694.9	5524.7	5499.4	5562.6	5344.2	5465.8	5305.8	5327.2	5064.2	4976	4645.4	4715.1	High	High	High	High	High	High	High	High	High	High	High	High	High	High	High	High
FALSE	High	Master Protein	O60216	Double-strand-break repair protein rad21 homolog OS=Homo sapiens OX=9606 GN=RAD21 PE=1 SV=2	0	177.188	48	22	49	6	1	631	71.6	4.65	160.7	22	15	5786.6	5815	5746.5	5764.2	5724.7	5747.6	5660.6	5670.2	5587.3	5573.3	5360.9	5273.3	5122.5	5136.1	4888.1	4883.9	High	High	High	High	High	High	High	High	High	High	High	High	High	High	High	High
FALSE	High	Master Protein	P00338	L-lactate dehydrogenase A chain OS=Homo sapiens OX=9606 GN=LDHA PE=1 SV=2	0	177.132	58	21	180	15	1	332	36.7	8.27	443.36	21	4	16522.1	16559.6	16188.6	16201.8	16191.8	16250.3	15935.5	15903.8	15438.4	15414.4	14787.6	14645.1	13849.2	13858.2	12632.6	12731.1	High	High	High	High	High	High	High	High	High	High	High	High	High	High	High	High
FALSE	High	Master Protein	Q9Y678	Coatomer subunit gamma-1 OS=Homo sapiens OX=9606 GN=COPG1 PE=1 SV=1	0	176.732	40	30	70	9	1	874	97.7	5.47	172.52	30	23	7337.8	7296.7	7201.9	7262.6	7230.8	7199.1	7264.8	7253	7299.6	7197.6	7280	7275.9	7397.4	7362.4	7354.5	7360	High	High	High	High	High	High	High	High	High	High	High	High	High	High	High	High
FALSE	High	Master Protein	O14974	Protein phosphatase 1 regulatory subunit 12A OS=Homo sapiens OX=9606 GN=PPP1R12A PE=1 SV=1	0	176.641	34	31	56	18	1	1030	115.2	5.4	142.74	31	13	5445.8	5566.2	5434.9	5447.3	5552.1	5443.5	5445.3	5382	5375.7	5374.2	5270.4	5206.3	5265.8	5195.9	5036.2	5043.2	High	High	High	High	High	High	High	High	High	High	High	High	High	High	High	High
FALSE	High	Master Protein	Q15046	Lysine--tRNA ligase OS=Homo sapiens OX=9606 GN=KARS1 PE=1 SV=3	0	176.557	45	27	88	17	1	597	68	6.35	229.24	27	12	9675.2	9585.2	9485.8	9428.4	9432.4	9454.8	9348.6	9396.5	9165.9	9173.7	9020.6	8991.6	8819.4	8787.4	8479.8	8533.6	High	High	High	High	High	High	High	High	High	High	High	High	High	High	High	High
FALSE	High	Master Protein	P39054	Dynamin-2 OS=Mus musculus OX=10090 GN=Dnm2 PE=1 SV=2	0	176.53	38	29	57	1	1	870	98.1	7.43	154.15	29	0																	High	High	High	High	High	High	High	High	High	High	High	High	High	High	High	High
FALSE	High	Master Protein	O94973	AP-2 complex subunit alpha-2 OS=Homo sapiens OX=9606 GN=AP2A2 PE=1 SV=2	0	176.2	32	26	55	5	1	939	103.9	6.96	159.84	26	0	1158.8	1152.3	1143.8	1137.8	1143	1127.8	1095.1	1120.5	1079.4	1095.9	1031.9	998.9	936.5	953.4	898.5	911.6	High	High	High	High	High	High	High	High	High	High	High	High	High	High	High	High
FALSE	High	Master Protein	P62333	26S proteasome regulatory subunit 10B OS=Homo sapiens OX=9606 GN=PSMC6 PE=1 SV=1	0	176.179	64	21	80	21	1	389	44.1	7.49	235.3	21	0	8430.2	8356.5	8276.3	8383.3	8310.8	8220.5	8261.9	8250.2	8272.7	8255.9	8258.1	8179.5	8340.2	8078.4	8186	8081	High	High	High	High	High	High	High	High	High	High	High	High	High	High	High	High
FALSE	High	Master Protein	P61158	Actin-related protein 3 OS=Homo sapiens OX=9606 GN=ACTR3 PE=1 SV=3	0	175.998	51	19	82	1	1	418	47.3	5.88	220.19	19	21	9661.7	9735.3	9764.6	9701.4	9867.2	9858.1	10011.3	9859.4	10187.1	10181.9	10409.6	10388.8	10841.8	10849.7	11299.4	11314	High	High	High	High	High	High	High	High	High	High	High	High	High	High	High	High
FALSE	High	Master Protein	Q99JY9	Actin-related protein 3 OS=Mus musculus OX=10090 GN=Actr3 PE=1 SV=3	0	175.879	51	19	82	1	1	418	47.3	5.88	221.43	19	0	314.6	312.1	333.4	343.2	351.5	345.4	402.7	414.5	451.9	449.7	545.3	534.3	658.8	678	797.4	824.9	High	High	High	High	High	High	High	High	High	High	High	High	High	High	High	High
FALSE	High	Master Protein	Q9D8E6	60S ribosomal protein L4 OS=Mus musculus OX=10090 GN=Rpl4 PE=1 SV=3	0	175.805	38	20	110	3	1	419	47.1	11	251.41	20	0	363.9	343.7	398.5	388.3	472.2	460.8	538.5	541.8	686.8	701.6	910.4	905	1182	1205.4	1521	1492.2	High	High	High	High	High	High	High	High	High	High	High	High	High	High	High	High
FALSE	High	Master Protein	P51991	Heterogeneous nuclear ribonucleoprotein A3 OS=Homo sapiens OX=9606 GN=HNRNPA3 PE=1 SV=2	0	175.603	58	21	161	18	1	378	39.6	9.01	326.43	21	1	8871.4	9075.1	8903.9	8865.9	8919.1	8925.7	9051.6	9041.5	9083.3	9318.9	9251	9158.1	9068.4	9017.9	9160.2	9070.3	High	High	High	High	High	High	High	High	High	High	High	High	High	High	High	High
FALSE	High	Master Protein	O60313	Dynamin-like 120 kDa protein, mitochondrial OS=Homo sapiens OX=9606 GN=OPA1 PE=1 SV=3	0	175.393	41	36	66	36	1	960	111.6	7.87	150.34	36	0	6615.8	6556.5	6591.1	6587.4	6565.5	6563.1	6555.5	6507.2	6541.3	6565.1	6540.5	6542.8	6517.6	6526.6	6549.4	6577.3	High	High	High	High	High	High	High	High	High	High	High	High	High	High	High	High
FALSE	High	Master Protein	P35520	Cystathionine beta-synthase OS=Homo sapiens OX=9606 GN=CBS PE=1 SV=2	0	175.298	38	18	58	18	1	551	60.5	6.65	189.41	18	0	7671.9	7699.7	7606.5	7636.4	7483.3	7420.6	7262.8	7294.7	6975.4	6967.6	6507	6505.6	6072.3	6048.1	5235.2	5334.4	High	High	High	High	High	High	High	High	High	High	High	High	High	High	High	High
FALSE	High	Master Protein	Q76MZ3	Serine/threonine-protein phosphatase 2A 65 kDa regulatory subunit A alpha isoform OS=Mus musculus OX=10090 GN=Ppp2r1a PE=1 SV=3	0	175.153	44	23	74	1	1	589	65.3	5.11	180.95	23	0	61.2	72.3	76.2	76.9	85.3	81	94.2	85.6	103.2	104.1	129.9	128.9	140	150.8	191.2	172.6	High	High	High	High	High	High	High	High	High	High	High	High	High	High	High	High
FALSE	High	Master Protein	Q6P5E4	UDP-glucose:glycoprotein glucosyltransferase 1 OS=Mus musculus OX=10090 GN=Uggt1 PE=1 SV=4	0	175.116	27	35	72	12	1	1551	176.3	5.62	168.99	35	0	781	803.4	834.9	840.8	848.9	867.2	941.5	929.2	1072.6	1083.2	1238.2	1228.1	1458.2	1437.9	1785.5	1722.4	High	High	High	High	High	High	High	High	High	High	High	High	High	High	High	High
FALSE	High	Master Protein	P26040	Ezrin OS=Mus musculus OX=10090 GN=Ezr PE=1 SV=3	0	174.93	44	35	113	5	1	586	69.4	6.1	210.79	35	0	508.2	506.8	519.8	506.6	523.1	541.8	580.7	566.7	631.1	643.6	731.3	730.3	853.2	853.7	993.6	991.9	High	High	High	High	High	High	High	High	High	High	High	High	High	High	High	High
FALSE	High	Master Protein	P23396	40S ribosomal protein S3 OS=Homo sapiens OX=9606 GN=RPS3 PE=1 SV=2	0	174.886	81	20	184	1	1	243	26.7	9.66	467.47	20	22	20529.1	20497.7	20287.9	20342.8	20205.3	20184	20056.3	20211.6	20021.2	20000.8	19718.3	19663.5	19136.2	19105.2	18648.3	18544.6	High	High	High	High	High	High	High	High	High	High	High	High	High	High	High	High
FALSE	High	Master Protein	O00425	Insulin-like growth factor 2 mRNA-binding protein 3 OS=Homo sapiens OX=9606 GN=IGF2BP3 PE=1 SV=2	0	174.838	49	26	67	7	1	579	63.7	8.87	183.76	26	16	5205.2	5187.7	5185.3	5136	5158.3	5184.4	5108	5122.8	5011.3	5064.6	4840.5	4849.1	4777.4	4794.6	4663.4	4616.7	High	High	High	High	High	High	High	High	High	High	High	High	High	High	High	High
FALSE	High	Master Protein	Q9HCK8	Chromodomain-helicase-DNA-binding protein 8 OS=Homo sapiens OX=9606 GN=CHD8 PE=1 SV=5	0	174.811	20	40	58	34	1	2581	290.3	6.47	144.82	40	6	5324.8	5316.6	5250.3	5206.1	5252.8	5307.5	5211.3	5299.6	5212.5	5202.5	5140.7	5128.6	5101.6	5046.6	4976	4959.8	High	High	High	High	High	High	High	High	High	High	High	High	High	High	High	High
FALSE	High	Master Protein	P10586	Receptor-type tyrosine-protein phosphatase F OS=Homo sapiens OX=9606 GN=PTPRF PE=1 SV=2	0	174.733	24	32	51	30	1	1907	212.7	6.3	135.02	32	2	4222.2	4274	4248.7	4258	4135.4	4154	4118.3	4066	4018.7	3990	3853.3	3776.8	3630.2	3601.1	3416.6	3362.6	High	High	High	High	High	High	High	High	High	High	High	High	High	High	High	High
FALSE	High	Master Protein	P25440	Bromodomain-containing protein 2 OS=Homo sapiens OX=9606 GN=BRD2 PE=1 SV=2	0	174.703	44	27	50	6	1	801	88	9.09	137.84	27	22	5747.7	5801.3	5739.8	5736.5	5677.5	5637.7	5633.1	5625.7	5580.3	5539.7	5296.2	5371.4	5103.5	5113.1	4905.4	4835.2	High	High	High	High	High	High	High	High	High	High	High	High	High	High	High	High
FALSE	High	Master Protein	Q06210	Glutamine--fructose-6-phosphate aminotransferase [isomerizing] 1 OS=Homo sapiens OX=9606 GN=GFPT1 PE=1 SV=3	0	174.47	54	33	64	27	1	699	78.8	7.11	167.52	33	6	7081.7	7125.7	7122.5	7173.7	7308.5	7178.9	7169.8	7136.4	7292.6	7226.3	7257.6	7260.1	7462.2	7365.3	7449	7409.8	High	High	High	High	High	High	High	High	High	High	High	High	High	High	High	High
FALSE	High	Master Protein	P36578	60S ribosomal protein L4 OS=Homo sapiens OX=9606 GN=RPL4 PE=1 SV=5	0	174.321	42	22	139	5	1	427	47.7	11.06	331.93	22	20	14079.9	14038.7	13699.8	13788.7	13691.8	13681.9	13378.6	13510.7	13143	13008	12610.7	12611.4	11952.1	12053.4	11158.8	11223.9	High	High	High	High	High	High	High	High	High	High	High	High	High	High	High	High
FALSE	High	Master Protein	P62908	40S ribosomal protein S3 OS=Mus musculus OX=10090 GN=Rps3 PE=1 SV=1	0	174.064	81	20	168	1	1	243	26.7	9.66	422.74	20	0	564.5	577.2	609.7	655.1	706.1	732.4	815	788.1	1030.5	1021.8	1333.3	1291.4	1660.1	1668.1	2123.6	2053.8	High	High	High	High	High	High	High	High	High	High	High	High	High	High	High	High
FALSE	High	Master Protein	Q15020	Squamous cell carcinoma antigen recognized by T-cells 3 OS=Homo sapiens OX=9606 GN=SART3 PE=1 SV=1	0	174.035	37	32	58	18	1	963	109.9	5.57	145.54	32	13	7668.1	7586.2	7700.5	7611.4	7524.9	7605	7416.2	7525.8	7379.9	7352.8	7039.5	7060.6	6753.3	6869.2	6365.7	6493.2	High	High	High	High	High	High	High	High	High	High	High	High	High	High	High	High
FALSE	High	Master Protein	Q13347	Eukaryotic translation initiation factor 3 subunit I OS=Homo sapiens OX=9606 GN=EIF3I PE=1 SV=1	0	173.886	72	16	76	2	1	325	36.5	5.64	200.08	16	19	8456.5	8470.9	8516.5	8533.3	8431.1	8447.9	8436.2	8355.8	8317.1	8307.7	8201.5	8180.8	7917.7	7962.2	7790	7799.3	High	High	High	High	High	High	High	High	High	High	High	High	High	High	High	High
FALSE	High	Master Protein	O95202	Mitochondrial proton/calcium exchanger protein OS=Homo sapiens OX=9606 GN=LETM1 PE=1 SV=1	0	173.824	35	23	60	14	1	739	83.3	6.7	177.19	23	9	7743.7	7735.8	7676.3	7669.3	7655.3	7587.2	7477.4	7518.6	7249.9	7207.9	6909.2	6959.4	6662.4	6539.2	6107.4	6119.5	High	High	High	High	High	High	High	High	High	High	High	High	High	High	High	High
FALSE	High	Master Protein	Q9H3U1	Protein unc-45 homolog A OS=Homo sapiens OX=9606 GN=UNC45A PE=1 SV=1	0	173.751	45	35	57	16	1	944	103	6.07	142.05	35	16	5534.7	5625	5446.9	5432.1	5497.7	5428.6	5416.6	5385.2	5347.9	5349.9	5191.7	5174.5	5068.6	4975.1	4881	4851.5	High	High	High	High	High	High	High	High	High	High	High	High	High	High	High	High
FALSE	High	Master Protein	Q8BMA6	Signal recognition particle subunit SRP68 OS=Mus musculus OX=10090 GN=Srp68 PE=1 SV=2	0	173.57	44	25	62	6	1	625	70.5	8.57	160.28	25	0	424.7	429.2	487	500.1	572.6	557.8	686.6	643.5	876.5	880.6	1206.9	1194.8	1601.7	1585	2047.9	2002.3	High	High	High	High	High	High	High	High	High	High	High	High	High	High	High	High
FALSE	High	Master Protein	P07954	Fumarate hydratase, mitochondrial OS=Homo sapiens OX=9606 GN=FH PE=1 SV=3	0	173.504	45	18	65	10	1	510	54.6	8.76	198.7	18	12	10386.2	10396	10405.1	10318.5	10260.6	10224.9	9986.6	10022.8	9607.3	9856.6	9223.1	9287.3	8847.9	8936.1	8184.9	8332.6	High	High	High	High	High	High	High	High	High	High	High	High	High	High	High	High
FALSE	High	Master Protein	P62917	60S ribosomal protein L8 OS=Homo sapiens OX=9606 GN=RPL8 PE=1 SV=2	0	173.448	61	13	73	13	1	257	28	11.03	198.8	13	0	8523.9	8539.3	8398	8376	8274.4	8315	8155.8	8218.2	7963.5	7895.7	7461	7400	7068	7063.5	6433.8	6490.5	High	High	High	High	High	High	High	High	High	High	High	High	High	High	High	High
FALSE	High	Master Protein	O43660	Pleiotropic regulator 1 OS=Homo sapiens OX=9606 GN=PLRG1 PE=1 SV=1	0	173.37	65	26	51	8	1	514	57.2	9.17	154.81	26	17	5840.2	5846.6	5853.9	5902.4	5763	5818.5	5765.2	5718.8	5640.2	5614.3	5457.2	5442.6	5236.4	5211.4	4905	4967.9	High	High	High	High	High	High	High	High	High	High	High	High	High	High	High	High
FALSE	High	Master Protein	O15381	Nuclear valosin-containing protein-like OS=Homo sapiens OX=9606 GN=NVL PE=1 SV=1	0	173.328	45	33	61	23	1	856	95	6.48	144.36	33	9	5373.2	5275.5	5280	5358.7	5352.4	5313.9	5264.9	5260.7	5113.8	5069.5	4938.6	4880	4687.5	4638.9	4309.1	4360.2	High	High	High	High	High	High	High	High	High	High	High	High	High	High	High	High
FALSE	High	Master Protein	B1AY13	Ubiquitin carboxyl-terminal hydrolase 24 OS=Mus musculus OX=10090 GN=Usp24 PE=1 SV=1	0	173.09	17	36	49	3	1	2617	293.8	6.19	131.66	36	0	185.7	194.3	187	196.8	196.6	182.1	188.9	185.6	181.8	198.4	182.9	172.4	189.5	190	174.4	173.2	High	High	High	High	High	High	High	High	High	High	High	High	High	High	High	High
FALSE	High	Master Protein	Q13409	Cytoplasmic dynein 1 intermediate chain 2 OS=Homo sapiens OX=9606 GN=DYNC1I2 PE=1 SV=3	0	172.95	42	18	48	5	1	638	71.4	5.2	157.09	18	14	4905.1	4943.9	4959.9	4930.8	5021.6	4911.4	5005.3	4929.9	4997.4	4930.8	4979.3	4903.3	5042.7	5002.8	4978.3	4980.3	High	High	High	High	High	High	High	High	High	High	High	High	High	High	High	High
FALSE	High	Master Protein	Q99714	3-hydroxyacyl-CoA dehydrogenase type-2 OS=Homo sapiens OX=9606 GN=HSD17B10 PE=1 SV=3	0	172.805	61	13	55	11	1	261	26.9	7.78	206.12	13	3	7865.4	7944.3	7800.4	7877.9	7648.1	7779.9	7547.3	7621.9	7147.9	7285.3	6806.7	6928.8	6299.1	6409.1	5685.5	5871.2	High	High	High	High	High	High	High	High	High	High	High	High	High	High	High	High
FALSE	High	Master Protein	Q61033	Lamina-associated polypeptide 2, isoforms alpha/zeta OS=Mus musculus OX=10090 GN=Tmpo PE=1 SV=4	0	172.744	48	25	51	17	1	693	75.1	8.05	168.63	25	4	1688.5	1694.4	1913.4	1927.7	2165.4	2155.6	2441	2437.2	3153.3	3178.8	4132.3	4069.4	5238.9	5173	6682	6591.7	High	High	High	High	High	High	High	High	High	High	High	High	High	High	High	High
FALSE	High	Master Protein	Q8BU30	Isoleucine--tRNA ligase, cytoplasmic OS=Mus musculus OX=10090 GN=Iars1 PE=1 SV=2	0	172.729	32	39	82	22	1	1262	144.2	6.55	199.48	39	0	3000.3	2951.9	3084.9	3099.9	3194.3	3227.2	3420.6	3364.1	3825.5	3817.6	4463.8	4426.1	5002.3	4970.2	5870.2	5824.9	High	High	High	High	High	High	High	High	High	High	High	High	High	High	High	High
FALSE	High	Master Protein	Q14126	Desmoglein-2 OS=Homo sapiens OX=9606 GN=DSG2 PE=1 SV=2	0	172.658	36	28	47	28	1	1118	122.2	5.24	135.95	28	0	3754.7	3880	3690.6	3704.9	3791.7	3652	3676.3	3639.9	3553.8	3430.4	3298.8	3255.5	3149	3105.9	2819.7	2845.5	High	High	High	High	High	High	High	High	High	High	High	High	High	High	High	High
FALSE	High	Master Protein	Q9Y3F4	Serine-threonine kinase receptor-associated protein OS=Homo sapiens OX=9606 GN=STRAP PE=1 SV=1	0	172.531	73	19	76	3	1	350	38.4	5.12	232.53	19	17	9616.7	9726.1	9679.9	9689.9	9606.4	9678.5	9539.4	9590.4	9486.8	9519.8	9515.8	9401.1	9223.1	9250.5	9186.5	9244.4	High	High	High	High	High	High	High	High	High	High	High	High	High	High	High	High
FALSE	High	Master Protein	P55209	Nucleosome assembly protein 1-like 1 OS=Homo sapiens OX=9606 GN=NAP1L1 PE=1 SV=1	0	172.507	43	14	77	5	1	391	45.3	4.46	261.52	14	0	1079.3	1077.7	1074.5	1047.2	1044.7	1043.9	1046.7	1004.7	998.3	1001.8	922.9	907.9	874.1	839.6	776.6	769.7	High	High	High	High	High	High	High	High	High	High	High	High	High	High	High	High
FALSE	High	Master Protein	Q9H2P0	Activity-dependent neuroprotector homeobox protein OS=Homo sapiens OX=9606 GN=ADNP PE=1 SV=1	0	172.451	42	36	59	13	1	1102	123.5	7.34	156.22	36	22	6646.2	6772.5	6801.5	6732.9	6633.4	6736.6	6680.9	6674.4	6600.5	6695.1	6545.5	6650.4	6445.4	6510.2	6361.7	6318.1	High	High	High	High	High	High	High	High	High	High	High	High	High	High	High	High
FALSE	High	Master Protein	Q9JLV5	Cullin-3 OS=Mus musculus OX=10090 GN=Cul3 PE=1 SV=1	0	172.259	34	26	57	1	1	768	88.9	8.46	160.17	26	0	127.9	128.8	148.9	142.7	142.8	152.1	164.4	154.4	171.6	182.1	204.2	212.1	249.9	232	293.5	277.2	High	High	High	High	High	High	High	High	High	High	High	High	High	High	High	High
FALSE	High	Master Protein	O15042	U2 snRNP-associated SURP motif-containing protein OS=Homo sapiens OX=9606 GN=U2SURP PE=1 SV=2	0	172.019	31	26	76	26	1	1029	118.2	8.47	203.09	26	0	7724.7	7743.6	7677	7630.4	7644	7588	7492.4	7542.4	7385.4	7387.3	7269.7	7272.5	7038.2	7096.3	6890.8	6939.2	High	High	High	High	High	High	High	High	High	High	High	High	High	High	High	High
FALSE	High	Master Protein	Q13838	Spliceosome RNA helicase DDX39B OS=Homo sapiens OX=9606 GN=DDX39B PE=1 SV=1	0	172.017	46	19	101	9	1	428	49	5.67	290.67	19	12	11281.9	11290.3	11252.8	11271.1	11232.5	11206	11039.6	11151.7	10895.2	11025	10755	10836.6	10335.7	10418.2	9891.2	9982.5	High	High	High	High	High	High	High	High	High	High	High	High	High	High	High	High
FALSE	High	Master Protein	Q86UE4	Protein LYRIC OS=Homo sapiens OX=9606 GN=MTDH PE=1 SV=2	0	171.882	45	24	51	15	1	582	63.8	9.32	152.39	24	8	5626.6	5283.1	5652.7	5328.3	5407.3	5376.6	5411.1	5435	5429.3	5513.6	5568.2	5503.7	5787.8	5792.8	6042.8	6066.7	High	High	High	High	High	High	High	High	High	High	High	High	High	High	High	High
FALSE	High	Master Protein	Q8TAQ2	SWI/SNF complex subunit SMARCC2 OS=Homo sapiens OX=9606 GN=SMARCC2 PE=1 SV=1	0	171.81	32	34	65	9	1	1214	132.8	5.69	162.76	34	17	4116.5	4105.8	4161.3	4176.8	4162.1	4159.6	4104.9	4046.8	4058.8	4027	3844.4	3900.3	3795.7	3743.9	3594.2	3572.4	High	High	High	High	High	High	High	High	High	High	High	High	High	High	High	High
FALSE	High	Master Protein	Q9Z1M8	Protein Red OS=Mus musculus OX=10090 GN=Ik PE=1 SV=2	0	171.764	54	26	55	1	1	557	65.6	6.64	137.45	26	0	45	44.9	38.4	45.7	53.3	54.9	64.6	55.2	83.2	79.5	104.5	96.1	122.3	129.4	162.9	158.2	High	High	High	High	High	High	High	High	High	High	High	High	High	High	High	High
FALSE	High	Master Protein	Q9Y263	Phospholipase A-2-activating protein OS=Homo sapiens OX=9606 GN=PLAA PE=1 SV=2	0	171.654	43	30	50	17	1	795	87.1	6.37	142.68	30	14	5638.4	5609.3	5640.2	5607.6	5610.7	5485.8	5558	5557.2	5487.6	5528	5509.3	5491.1	5418	5384.2	5295.6	5348.4	High	High	High	High	High	High	High	High	High	High	High	High	High	High	High	High
FALSE	High	Master Protein	Q7Z478	ATP-dependent RNA helicase DHX29 OS=Homo sapiens OX=9606 GN=DHX29 PE=1 SV=2	0	171.634	32	37	54	22	1	1369	155.1	8.09	127.54	37	14	6184.5	6156.3	6138.1	6164.9	6164.1	6237.7	6206.5	6155	6327.8	6365.9	6393.9	6429.4	6526.2	6534.7	6786.2	6805.4	High	High	High	High	High	High	High	High	High	High	High	High	High	High	High	High
FALSE	High	Master Protein	P50396	Rab GDP dissociation inhibitor alpha OS=Mus musculus OX=10090 GN=Gdi1 PE=1 SV=3	0	171.582	58	19	65	3	1	447	50.5	5.08	192.26	19	0	329.4	346	353.4	353.4	352.6	363.6	367.4	373.4	426.3	389.8	475.7	453.9	532.4	518.9	608.5	589.5	High	High	High	High	High	High	High	High	High	High	High	High	High	High	High	High
FALSE	High	Master Protein	Q9Y262	Eukaryotic translation initiation factor 3 subunit L OS=Homo sapiens OX=9606 GN=EIF3L PE=1 SV=1	0	171.272	44	24	76	3	1	564	66.7	6.34	203.58	24	21	7600.2	7610.7	7607.6	7613.3	7585.1	7553.8	7580.7	7538.3	7522.1	7488.7	7504.6	7469.4	7405.3	7468.2	7325.6	7374.6	High	High	High	High	High	High	High	High	High	High	High	High	High	High	High	High
FALSE	High	Master Protein	Q8K009	Mitochondrial 10-formyltetrahydrofolate dehydrogenase OS=Mus musculus OX=10090 GN=Aldh1l2 PE=1 SV=2	0	171.264	41	32	51	14	1	923	101.5	6.29	124.4	32	0	1004	1005.8	1076.8	1053.2	1145.1	1128.5	1210.7	1181.4	1314.7	1368.5	1606.6	1563.3	1809.1	1821.4	2144.6	2095.5	High	High	High	High	High	High	High	High	High	High	High	High	High	High	High	High
FALSE	High	Master Protein	O75874	Isocitrate dehydrogenase [NADP] cytoplasmic OS=Homo sapiens OX=9606 GN=IDH1 PE=1 SV=2	0	171.242	54	22	87	4	1	414	46.6	7.01	194.79	22	20	9651.2	9581.7	9547	9465	9531.9	9481.3	9580.3	9490.3	9517.8	9576	9441.7	9467.5	9402.7	9449.3	9513.2	9454.1	High	High	High	High	High	High	High	High	High	High	High	High	High	High	High	High
FALSE	High	Master Protein	Q709C8	Vacuolar protein sorting-associated protein 13C OS=Homo sapiens OX=9606 GN=VPS13C PE=1 SV=1	0	171.179	14	41	52	26	1	3753	422.1	6.83	117.29	41	13	6236.3	6214.8	6308.2	6288.5	6182.9	6162	6184.3	6073.2	6177.7	6136	6113.9	6102.7	5950.7	5917.5	5778.8	5836.4	High	High	High	High	High	High	High	High	High	High	High	High	High	High	High	High
FALSE	High	Master Protein	P62495	Eukaryotic peptide chain release factor subunit 1 OS=Homo sapiens OX=9606 GN=ETF1 PE=1 SV=3	0	171.176	47	19	77	19	1	437	49	5.71	197.65	19	0	9266.8	9281.5	9210.7	9151.7	9339.5	9274	9154.3	9227.1	9248.3	9305.3	9029.3	9149	9204.5	9163.8	9151.2	9051.5	High	High	High	High	High	High	High	High	High	High	High	High	High	High	High	High
FALSE	High	Master Protein	P57740	Nuclear pore complex protein Nup107 OS=Homo sapiens OX=9606 GN=NUP107 PE=1 SV=1	0	171.166	38	26	45	14	1	925	106.3	5.43	127.41	26	11	3929.4	3998.3	3984.5	3917.9	3955.9	3925.5	3895.4	3935.3	3906.8	3883	3861.3	3796.8	3653.5	3681.9	3512.8	3575.4	High	High	High	High	High	High	High	High	High	High	High	High	High	High	High	High
FALSE	High	Master Protein	Q92917	G-patch domain and KOW motifs-containing protein OS=Homo sapiens OX=9606 GN=GPKOW PE=1 SV=2	0	171.142	60	23	41	22	1	476	52.2	6.15	118.39	23	1	5463.2	5544.9	5375.3	5377.2	5262.1	5238.4	5267.1	5331.4	5092.5	5057.6	4800.3	4776	4433.9	4487.1	3945.5	3999.7	High	High	High	High	High	High	High	High	High	High	High	High	High	High	High	High
FALSE	High	Master Protein	Q12874	Splicing factor 3A subunit 3 OS=Homo sapiens OX=9606 GN=SF3A3 PE=1 SV=1	0	170.962	46	21	67	4	1	501	58.8	5.38	191.41	21	20	7647.4	7517.4	7529	7564.7	7542.2	7584.9	7406.5	7466	7298.8	7314.3	7007.9	7096.3	6769.8	6726.2	6512.8	6528.9	High	High	High	High	High	High	High	High	High	High	High	High	High	High	High	High
FALSE	High	Master Protein	Q3UJB9	Enhancer of mRNA-decapping protein 4 OS=Mus musculus OX=10090 GN=Edc4 PE=1 SV=2	0	170.898	24	26	55	3	1	1406	152.4	5.78	145.82	26	0	57.2	55.8	73.9	74.6	105.3	98.3	136.3	125.6	191.6	176.6	304	283.2	388.9	392.6	543.7	555.8	High	High	High	High	High	High	High	High	High	High	High	High	High	High	High	High
FALSE	High	Master Protein	Q9JKR6	Hypoxia up-regulated protein 1 OS=Mus musculus OX=10090 GN=Hyou1 PE=1 SV=1	0	170.814	26	24	58	7	1	999	111.1	5.19	155.49	24	0	420.7	423.7	484.5	472.8	527.3	506.8	614.4	599.7	757.1	787.4	1010.2	960.6	1223.2	1232.2	1587.2	1558.7	High	High	High	High	High	High	High	High	High	High	High	High	High	High	High	High
FALSE	High	Master Protein	P26641	Elongation factor 1-gamma OS=Homo sapiens OX=9606 GN=EEF1G PE=1 SV=3	0	170.787	38	19	120	4	1	437	50.1	6.67	312.43	19	0	1968.6	2012.1	2000.2	2005.1	1957.1	1963.5	1935.2	1887.1	1813.3	1848.6	1702.3	1748.2	1542.8	1557.3	1320	1380.9	High	High	High	High	High	High	High	High	High	High	High	High	High	High	High	High
FALSE	High	Master Protein	Q3UPL0	Protein transport protein Sec31A OS=Mus musculus OX=10090 GN=Sec31a PE=1 SV=2	0	170.573	27	30	63	15	1	1230	133.5	6.76	169.01	30	15	4427.6	4481.8	4532.1	4581.1	4812.4	4777	4973.1	4931.2	5386.2	5443.3	6151.4	6031.5	6911.4	6833.5	7873.3	7721	High	High	High	High	High	High	High	High	High	High	High	High	High	High	High	High
FALSE	High	Master Protein	O88532	Zinc finger RNA-binding protein OS=Mus musculus OX=10090 GN=Zfr PE=1 SV=2	0	170.565	27	26	46	1	1	1074	116.8	9.04	129.6	26	0	54.9	50.1	59.5	53.5	59.2	64.9	59.1	60	68.3	61.9	66.5	64.1	72.6	74.6	73.8	76.3	High	High	High	High	High	High	High	High	High	High	High	High	High	High	High	High
FALSE	High	Master Protein	Q8BK67	Protein RCC2 OS=Mus musculus OX=10090 GN=Rcc2 PE=1 SV=1	0	170.351	54	22	63	3	1	520	55.9	8.72	188.81	22	0	642.8	647.6	699.9	699.6	770.8	748.9	835.7	825.8	985.6	1000.6	1226.5	1154.8	1455.3	1496.1	1795.5	1770.8	High	High	High	High	High	High	High	High	High	High	High	High	High	High	High	High
FALSE	High	Master Protein	P49589	Cysteine--tRNA ligase, cytoplasmic OS=Homo sapiens OX=9606 GN=CARS1 PE=1 SV=3	0	170.307	47	28	47	16	1	748	85.4	6.76	136.74	28	0	2778.9	2785.6	2764	2785.9	2757.8	2759	2715.5	2709.1	2587.9	2607	2508.9	2514.8	2350	2352	2133.8	2132.9	High	High	High	High	High	High	High	High	High	High	High	High	High	High	High	High
FALSE	High	Master Protein	P61221	ATP-binding cassette sub-family E member 1 OS=Homo sapiens OX=9606 GN=ABCE1 PE=1 SV=1	0	170.218	42	22	60	22	1	599	67.3	8.34	161.87	22	0	5928.6	5958.9	5959.4	5941.7	5941.9	5991	6071.9	6022.4	6060.4	6045	6221.5	6107.1	6237.8	6181.1	6249	6314.7	High	High	High	High	High	High	High	High	High	High	High	High	High	High	High	High
FALSE	High	Master Protein	P02786	Transferrin receptor protein 1 OS=Homo sapiens OX=9606 GN=TFRC PE=1 SV=2	0	170.196	38	25	58	21	1	760	84.8	6.61	156.19	25	0	6127.3	6071.4	5972.7	5928.5	5950.8	5816.1	5791.5	5758.8	5577.8	5476.1	5159.1	5201.2	4854.6	4850.9	4271.7	4284.9	High	High	High	High	High	High	High	High	High	High	High	High	High	High	High	High
FALSE	High	Master Protein	Q03252	Lamin-B2 OS=Homo sapiens OX=9606 GN=LMNB2 PE=1 SV=4	0	170.058	50	36	89	22	1	620	69.9	5.59	210.61	36	10	8277.5	8228.9	8136.1	8072.4	8014.2	8053.4	7989.5	8001.2	7746	7676.4	7459.5	7374.5	7165.2	7030.2	6644.7	6669.2	High	High	High	High	High	High	High	High	High	High	High	High	High	High	High	High
FALSE	High	Master Protein	Q96GQ7	Probable ATP-dependent RNA helicase DDX27 OS=Homo sapiens OX=9606 GN=DDX27 PE=1 SV=2	0	169.975	37	29	62	11	1	796	89.8	9.28	167.05	29	19	7350.5	7234.3	7278.3	7283.3	7272.8	7138	7187.7	7109.3	7090.7	7036.2	6901.8	6936.4	6702.2	6680.1	6421.3	6470.2	High	High	High	High	High	High	High	High	High	High	High	High	High	High	High	High
FALSE	High	Master Protein	Q04750	DNA topoisomerase 1 OS=Mus musculus OX=10090 GN=Top1 PE=1 SV=2	0	169.858	32	26	71	3	1	767	90.8	9.33	171.55	26	0	362.5	359.5	377.7	360.3	385	391.8	407.2	393.3	414.3	423.2	451.2	455.3	479.2	477.4	560.8	549.8	High	High	High	High	High	High	High	High	High	High	High	High	High	High	High	High
FALSE	High	Master Protein	Q8IUD2	ELKS/Rab6-interacting/CAST family member 1 OS=Homo sapiens OX=9606 GN=ERC1 PE=1 SV=1	0	169.834	37	39	66	7	1	1116	128	5.97	156.51	39	33	7399.8	7541	7536.4	7397.6	7492.3	7422.4	7605.5	7553.7	7598.7	7576.1	7666.1	7657.8	7694.3	7658	7830	7775.5	High	High	High	High	High	High	High	High	High	High	High	High	High	High	High	High
FALSE	High	Master Protein	Q3THK7	GMP synthase [glutamine-hydrolyzing] OS=Mus musculus OX=10090 GN=Gmps PE=1 SV=2	0	169.704	51	30	84	5	1	693	76.7	6.73	193.43	30	0	414.7	438.9	466.8	491.8	492.1	524.1	585.3	569.6	717.5	694.2	881.1	902.4	1095.3	1074.5	1390.6	1344	High	High	High	High	High	High	High	High	High	High	High	High	High	High	High	High
FALSE	High	Master Protein	Q99575	Ribonucleases P/MRP protein subunit POP1 OS=Homo sapiens OX=9606 GN=POP1 PE=1 SV=2	0	169.662	41	32	56	32	1	1024	114.6	9.22	138.7	32	0	5676.3	5616.9	5558.8	5596.7	5538.9	5630.8	5485	5524.1	5380.8	5323	5140.5	5127.5	4811.4	4860.3	4539.5	4511.9	High	High	High	High	High	High	High	High	High	High	High	High	High	High	High	High
FALSE	High	Master Protein	Q01780	Exosome component 10 OS=Homo sapiens OX=9606 GN=EXOSC10 PE=1 SV=2	0	169.643	42	33	60	22	1	885	100.8	8.46	155.92	33	11	6318.5	6270.6	6289.4	6284	6216.9	6242.6	6167.6	6158.4	6039.8	6018.9	5621.5	5693.5	5371.2	5417.1	4965.5	5107.5	High	High	High	High	High	High	High	High	High	High	High	High	High	High	High	High
FALSE	High	Master Protein	O75152	Zinc finger CCCH domain-containing protein 11A OS=Homo sapiens OX=9606 GN=ZC3H11A PE=1 SV=3	0	169.481	43	28	51	18	1	810	89.1	8.37	143.62	28	8	5322.9	5309	5297.2	5227.2	5297.1	5266.6	5232.6	5156.5	5027	5050	4810.6	4784.5	4693.7	4598.4	4299	4368.8	High	High	High	High	High	High	High	High	High	High	High	High	High	High	High	High
FALSE	High	Master Protein	Q5XJY5	Coatomer subunit delta OS=Mus musculus OX=10090 GN=Arcn1 PE=1 SV=2	0	169.373	45	24	70	1	1	511	57.2	6.21	169.4	24	0	119.9	120.9	114	121.6	121.1	116.4	130.3	122	126.7	132.7	148.6	145.9	168.5	159.5	189.9	175.6	High	High	High	High	High	High	High	High	High	High	High	High	High	High	High	High
FALSE	High	Master Protein	O00541	Pescadillo homolog OS=Homo sapiens OX=9606 GN=PES1 PE=1 SV=1	0	169.191	41	25	68	14	1	588	68	7.33	180.26	25	12	6975.9	6946.3	7005.2	7000.9	6891.5	6906.5	6811.9	6863.1	6681.9	6625.8	6488	6441	6214.1	6205.4	5816.1	5849.2	High	High	High	High	High	High	High	High	High	High	High	High	High	High	High	High
FALSE	High	Master Protein	Q9NTK5	Obg-like ATPase 1 OS=Homo sapiens OX=9606 GN=OLA1 PE=1 SV=2	0	169.054	54	23	83	2	1	396	44.7	7.81	186.6	23	24	11696	11514.5	11501.5	11440.2	11368.7	11443.3	11257.7	11316.8	11282.9	11506.5	11262.6	11567.5	11438.8	11666.1	11591.4	11846.2	High	High	High	High	High	High	High	High	High	High	High	High	High	High	High	High
FALSE	High	Master Protein	Q8CG47	Structural maintenance of chromosomes protein 4 OS=Mus musculus OX=10090 GN=Smc4 PE=1 SV=1	0	169.035	26	33	62	11	1	1286	146.8	7.3	171.11	33	0	999.3	1009.6	1049	1042.6	1102.1	1110.7	1204.2	1159.9	1355.5	1390.6	1649.8	1595.9	1935.4	1914.3	2341.4	2330.8	High	High	High	High	High	High	High	High	High	High	High	High	High	High	High	High
FALSE	High	Master Protein	Q6KCD5	Nipped-B-like protein OS=Mus musculus OX=10090 GN=Nipbl PE=1 SV=1	0	168.943	17	38	58	4	1	2798	315.3	7.91	126.59	38	0	306.6	310.8	313.4	329.1	318.1	316.7	333.2	322.2	362.7	357.6	390.8	386.5	406.8	412.4	441.4	421.1	High	High	High	High	High	High	High	High	High	High	High	High	High	High	High	High
FALSE	High	Master Protein	P23381	Tryptophan--tRNA ligase, cytoplasmic OS=Homo sapiens OX=9606 GN=WARS1 PE=1 SV=2	0	168.774	53	20	63	11	1	471	53.1	6.23	180.31	20	11	6845	6750.9	6714.4	6744.5	6647.9	6611.2	6578.5	6534.4	6455	6457.5	6255.6	6183.4	5914.9	5916.7	5473.2	5528.3	High	High	High	High	High	High	High	High	High	High	High	High	High	High	High	High
FALSE	High	Master Protein	Q58FF7	Putative heat shock protein HSP 90-beta-3 OS=Homo sapiens OX=9606 GN=HSP90AB3P PE=5 SV=1	0	168.699	29	24	267	1	1	597	68.3	4.79	637.79	24	0	189.5	184.6	199.1	197.9	189.1	189.9	190.9	187.1	193.9	193.7	200.9	190.5	195.9	207.4	196.2	206.6	High	High	High	High	High	High	High	High	High	High	High	High	High	High	High	High
FALSE	High	Master Protein	Q8NI27	THO complex subunit 2 OS=Homo sapiens OX=9606 GN=THOC2 PE=1 SV=2	0	168.518	24	37	60	11	1	1593	182.7	8.44	131.87	37	23	6144	6070.6	6072	6102.6	6105.3	6023.5	6006.1	6395.2	5887	5948.8	5615.6	5877.5	5527.2	5655.3	5243.7	5183.3	High	High	High	High	High	High	High	High	High	High	High	High	High	High	High	High
FALSE	High	Master Protein	P08865	40S ribosomal protein SA OS=Homo sapiens OX=9606 GN=RPSA PE=1 SV=4	0	168.516	52	15	92	15	1	295	32.8	4.87	294.09	15	0	9261.1	9262.4	9344.9	9423.8	9353.1	9441.7	9457.6	9470.5	9599	9617.6	9879.6	9946.2	10162.9	10248.8	10630.3	10838.9	High	High	High	High	High	High	High	High	High	High	High	High	High	High	High	High
FALSE	High	Master Protein	Q62351	Transferrin receptor protein 1 OS=Mus musculus OX=10090 GN=Tfrc PE=1 SV=1	0	168.393	38	27	58	23	1	763	85.7	6.57	146.15	27	4	3714.9	3749.1	3995.2	4047.6	4441.6	4357.8	4808.9	4844.1	5859.9	5843.5	7291	7193.4	9021.4	8874.7	11202.9	11026.7	High	High	High	High	High	High	High	High	High	High	High	High	High	High	High	High
FALSE	High	Master Protein	Q9UGI8	Testin OS=Homo sapiens OX=9606 GN=TES PE=1 SV=1	0	168.386	59	22	54	8	1	421	48	7.68	135.04	22	18	5854.5	5902.2	5932.8	5814.7	5975.1	5932.3	6028.9	5998.5	6088	6051.4	6239.4	6180.3	6461.6	6272.5	6625.9	6597.4	High	High	High	High	High	High	High	High	High	High	High	High	High	High	High	High
FALSE	High	Master Protein	O75150	E3 ubiquitin-protein ligase BRE1B OS=Homo sapiens OX=9606 GN=RNF40 PE=1 SV=5	0	168.36	38	34	60	7	1	1001	113.6	6.29	150.5	34	27	6161.1	6149.5	6209.7	6137.1	6124	6124.4	6020.7	6056.6	6015.6	5999	5862.6	5762.8	5828.9	5752.1	5622.3	5609.6	High	High	High	High	High	High	High	High	High	High	High	High	High	High	High	High
FALSE	High	Master Protein	O60664	Perilipin-3 OS=Homo sapiens OX=9606 GN=PLIN3 PE=1 SV=3	0	168.36	59	18	41	17	1	434	47	5.44	118.23	18	1	4124.1	4172.9	4029.3	4053.5	4069.7	4053.7	4004.7	4017.7	3879	3846.2	3751.1	3719.5	3540.1	3581.3	3367.8	3338.6	High	High	High	High	High	High	High	High	High	High	High	High	High	High	High	High
FALSE	High	Master Protein	P04844	Dolichyl-diphosphooligosaccharide--protein glycosyltransferase subunit 2 OS=Homo sapiens OX=9606 GN=RPN2 PE=1 SV=3	0	168.267	35	17	44	9	1	631	69.2	5.69	154.17	17	8	4921	4967.7	4881.7	4865.5	4831.6	4820.8	4759.5	4856.4	4702.4	4673	4429.4	4585.8	4342.4	4384.2	4074.5	4126	High	High	High	High	High	High	High	High	High	High	High	High	High	High	High	High
FALSE	High	Master Protein	P78316	Nucleolar protein 14 OS=Homo sapiens OX=9606 GN=NOP14 PE=1 SV=3	0	168.058	36	30	54	19	1	857	97.6	7.58	126	30	12	5763.4	5761.4	5690.2	5784.2	5712.6	5654.9	5642.9	5621	5426.3	5446.9	5128.5	5182.4	4874.1	4859.7	4440.5	4461.6	High	High	High	High	High	High	High	High	High	High	High	High	High	High	High	High
FALSE	High	Master Protein	Q92576	PHD finger protein 3 OS=Homo sapiens OX=9606 GN=PHF3 PE=1 SV=3	0	167.881	22	37	52	36	1	2039	229.3	6.96	108.78	37	0	4940.4	4896.4	5022	4985.6	4956.2	4882.2	4849.6	4848.8	4765.5	4744.2	4614.6	4603.3	4313.9	4322.9	4025.2	4002.4	High	High	High	High	High	High	High	High	High	High	High	High	High	High	High	High
FALSE	High	Master Protein	Q9Y266	Nuclear migration protein nudC OS=Homo sapiens OX=9606 GN=NUDC PE=1 SV=1	0	167.774	64	24	76	10	1	331	38.2	5.38	188.44	24	19	9128.2	9165.7	9112.6	9023.8	9071.9	8933.5	9076.4	9063.3	8780.4	8724.5	8535.2	8565.5	8428.3	8336.4	7940.5	7860.6	High	High	High	High	High	High	High	High	High	High	High	High	High	High	High	High
FALSE	High	Master Protein	O94826	Mitochondrial import receptor subunit TOM70 OS=Homo sapiens OX=9606 GN=TOMM70 PE=1 SV=1	0	167.716	42	23	55	4	1	608	67.4	7.12	147.85	23	0	1028.5	1028.2	1039.4	1023.3	1007.9	1014.5	983.4	983.3	944.4	975	904.7	893.6	854.3	836.3	773	783.1	High	High	High	High	High	High	High	High	High	High	High	High	High	High	High	High
FALSE	High	Master Protein	Q8TD19	Serine/threonine-protein kinase Nek9 OS=Homo sapiens OX=9606 GN=NEK9 PE=1 SV=2	0	167.649	35	26	50	26	1	979	107.1	5.74	134.27	26	0	4541.8	4541.8	4550.4	4553.8	4528	4500.2	4488.9	4532.5	4471.4	4384.5	4254.7	4275.1	4083.5	4087.8	3875.6	3890	High	High	High	High	High	High	High	High	High	High	High	High	High	High	High	High
FALSE	High	Master Protein	Q9Y696	Chloride intracellular channel protein 4 OS=Homo sapiens OX=9606 GN=CLIC4 PE=1 SV=4	0	167.633	69	15	47	2	1	253	28.8	5.59	152.96	15	15	5775.5	5813.3	5833.6	5891.2	5896	5988.3	5988.7	6031.4	6197.1	6160.6	6331.3	6460	6710.5	6711.9	7066	7020.2	High	High	High	High	High	High	High	High	High	High	High	High	High	High	High	High
FALSE	High	Master Protein	Q8IWJ2	GRIP and coiled-coil domain-containing protein 2 OS=Homo sapiens OX=9606 GN=GCC2 PE=1 SV=4	0	167.619	26	43	61	31	1	1684	195.8	5.14	128.02	43	7	6616.4	6713.1	6559.7	6541	6520.4	6413.9	6353.8	6249.5	6101	6085.6	5890.7	5818.1	5585.5	5637.8	5198.4	5159.2	High	High	High	High	High	High	High	High	High	High	High	High	High	High	High	High
FALSE	High	Master Protein	P46063	ATP-dependent DNA helicase Q1 OS=Homo sapiens OX=9606 GN=RECQL PE=1 SV=3	0	167.415	46	26	63	25	1	649	73.4	7.88	161.78	26	1	8261.9	8328.3	8215	8158.8	8043.8	8088.4	8001.8	8017.6	7705.2	7667.5	7215.5	7312.4	6857.2	6837.7	6254.9	6303.3	High	High	High	High	High	High	High	High	High	High	High	High	High	High	High	High
FALSE	High	Master Protein	P49750	YLP motif-containing protein 1 OS=Homo sapiens OX=9606 GN=YLPM1 PE=1 SV=4	0	167.387	22	40	60	27	1	2146	241.5	6.55	135.42	40	9	6422.3	6433.8	6395.2	6361.9	6354.2	6307.5	6251.1	6295.3	6102.1	6166.7	5803.2	5838.2	5590.6	5566.8	5106.4	5220.3	High	High	High	High	High	High	High	High	High	High	High	High	High	High	High	High
FALSE	High	Master Protein	P68400	Casein kinase II subunit alpha OS=Homo sapiens OX=9606 GN=CSNK2A1 PE=1 SV=1	0	167.383	54	17	63	16	1	391	45.1	7.74	135.56	17	1	5480	5514	5623.8	5597.4	5562.1	5622.4	5630.3	5627.8	5615.5	5644.1	5737	5722.7	5810.9	5727.2	6030.3	5935	High	High	High	High	High	High	High	High	High	High	High	High	High	High	High	High
FALSE	High	Master Protein	Q99P88	Nuclear pore complex protein Nup155 OS=Mus musculus OX=10090 GN=Nup155 PE=1 SV=1	0	167.355	28	30	56	7	1	1391	155	6.15	142.52	30	0	494.3	495.3	526.1	495.2	554	579.5	584.3	593	706.4	657.9	837.4	829.1	977.5	1027.1	1213.8	1189.6	High	High	High	High	High	High	High	High	High	High	High	High	High	High	High	High
FALSE	High	Master Protein	Q5VTR2	E3 ubiquitin-protein ligase BRE1A OS=Homo sapiens OX=9606 GN=RNF20 PE=1 SV=2	0	167.055	31	31	55	5	1	975	113.6	5.94	146.05	31	25	5727.6	5773.7	5750.1	5722.1	5684.7	5733.3	5667.3	5648.5	5610.5	5531.1	5517.4	5509.1	5443.8	5385.8	5246.3	5173.7	High	High	High	High	High	High	High	High	High	High	High	High	High	High	High	High
FALSE	High	Master Protein	P30622	CAP-Gly domain-containing linker protein 1 OS=Homo sapiens OX=9606 GN=CLIP1 PE=1 SV=2	0	167.018	31	39	52	16	1	1438	162.1	5.36	127.42	39	20	5677.4	5724.2	5569.6	5655.7	5685.3	5646.1	5650.6	5601.3	5538	5525.5	5516.4	5491.2	5450.8	5480.8	5316.8	5333.5	High	High	High	High	High	High	High	High	High	High	High	High	High	High	High	High
FALSE	High	Master Protein	Q9UBC2	Epidermal growth factor receptor substrate 15-like 1 OS=Homo sapiens OX=9606 GN=EPS15L1 PE=1 SV=1	0	166.973	45	29	56	13	1	864	94.2	5.11	162.99	29	17	6593.5	6597	6636.5	6632.6	6534.1	6533.2	6591.2	6550	6501.8	6552.7	6442.1	6470.1	6329.6	6366.1	6305.5	6337.1	High	High	High	High	High	High	High	High	High	High	High	High	High	High	High	High
FALSE	High	Master Protein	Q9BUQ8	Probable ATP-dependent RNA helicase DDX23 OS=Homo sapiens OX=9606 GN=DDX23 PE=1 SV=3	0	166.875	35	28	66	28	1	820	95.5	9.55	154.55	28	0	8182.5	8171.3	8115.6	8129.5	8105.7	8084.5	8013.6	8048.4	7939.7	7936	7678.4	7869.6	7755.6	7682.7	7482.2	7490.2	High	High	High	High	High	High	High	High	High	High	High	High	High	High	High	High
FALSE	High	Master Protein	Q12769	Nuclear pore complex protein Nup160 OS=Homo sapiens OX=9606 GN=NUP160 PE=1 SV=3	0	166.742	25	31	60	12	1	1436	162	5.5	148.1	31	18	6216.2	6252	6248	6200.4	6169.2	6261.9	6258.4	6190.9	6119	6108.6	6076.6	6099.2	5952	6005.6	5876.8	5806.2	High	High	High	High	High	High	High	High	High	High	High	High	High	High	High	High
FALSE	High	Master Protein	P55084	Trifunctional enzyme subunit beta, mitochondrial OS=Homo sapiens OX=9606 GN=HADHB PE=1 SV=3	0	166.587	57	22	65	16	1	474	51.3	9.41	175.81	22	8	8423.3	8369.9	8237.7	8207.3	8180.4	8187.6	8067.4	8088.1	7849	7689.9	7373.7	7431.2	7120.3	7102.9	6575	6600.8	High	High	High	High	High	High	High	High	High	High	High	High	High	High	High	High
FALSE	High	Master Protein	Q96ST3	Paired amphipathic helix protein Sin3a OS=Homo sapiens OX=9606 GN=SIN3A PE=1 SV=2	0	166.376	30	36	57	36	1	1273	145.1	7.25	139.69	36	0	6102.8	6143.9	6125.6	6185.3	6113.5	6176.5	6105.1	6108.7	6163.3	6108.6	6142.6	6112.5	6156.3	6070.1	6014.8	6041.8	High	High	High	High	High	High	High	High	High	High	High	High	High	High	High	High
FALSE	High	Master Protein	P11177	Pyruvate dehydrogenase E1 component subunit beta, mitochondrial OS=Homo sapiens OX=9606 GN=PDHB PE=1 SV=3	0	166.193	47	13	74	7	1	359	39.2	6.65	204.12	13	8	8579.8	8586	8379.9	8433	8375.5	8334.7	8271.8	8226.2	7968.1	8005.3	7675.9	7689.6	7367.3	7333.1	6695	6780.6	High	High	High	High	High	High	High	High	High	High	High	High	High	High	High	High
FALSE	High	Master Protein	Q02218	2-oxoglutarate dehydrogenase, mitochondrial OS=Homo sapiens OX=9606 GN=OGDH PE=1 SV=3	0	165.966	35	28	49	5	1	1023	115.9	6.86	135.61	28	2	1666.8	1698.5	1672.8	1681.8	1643.5	1629.6	1613.6	1648.4	1520.7	1558	1404.2	1414.1	1326.4	1334.6	1165.4	1211.7	High	High	High	High	High	High	High	High	High	High	High	High	High	High	High	High
FALSE	High	Master Protein	Q8VDM6	Heterogeneous nuclear ribonucleoprotein U-like protein 1 OS=Mus musculus OX=10090 GN=Hnrnpul1 PE=1 SV=1	0	165.926	35	25	59	3	1	859	95.9	6.58	172.51	25	0	273.6	266.3	288.7	284.6	300	299.3	311.4	305.5	343.2	359.4	398.6	400	449	433.2	517.8	502.4	High	High	High	High	High	High	High	High	High	High	High	High	High	High	High	High
FALSE	High	Master Protein	Q13045	Protein flightless-1 homolog OS=Homo sapiens OX=9606 GN=FLII PE=1 SV=2	0	165.839	31	35	61	11	1	1269	144.7	6.05	145.78	35	25	6522.3	6688.8	6421.7	6488.4	6473.1	6463.5	6499.8	6540.5	6619.1	6596	6695.1	6669.6	6773.1	6753.6	6883.9	6805.4	High	High	High	High	High	High	High	High	High	High	High	High	High	High	High	High
FALSE	High	Master Protein	P45880	Voltage-dependent anion-selective channel protein 2 OS=Homo sapiens OX=9606 GN=VDAC2 PE=1 SV=2	0	165.73	66	15	75	6	1	294	31.5	7.56	256.95	15	9	9370.8	9242.5	9214.9	9225.8	9184.8	9176.2	9149.9	9050.3	8995	8981.5	8796.8	8680.6	8487.1	8578.2	8159.4	8159.8	High	High	High	High	High	High	High	High	High	High	High	High	High	High	High	High
FALSE	High	Master Protein	Q6P542	ATP-binding cassette sub-family F member 1 OS=Mus musculus OX=10090 GN=Abcf1 PE=1 SV=1	0	165.719	36	25	60	10	1	837	94.9	6.51	134.14	25	0	1275.8	1325	1362	1340.8	1437	1442.5	1552	1524	1737.8	1755.1	2067.3	2035.5	2386	2377	2847.1	2839.5	High	High	High	High	High	High	High	High	High	High	High	High	High	High	High	High
FALSE	High	Master Protein	Q9Z1F9	SUMO-activating enzyme subunit 2 OS=Mus musculus OX=10090 GN=Uba2 PE=1 SV=1	0	165.587	44	22	58	7	1	638	70.5	5.24	175.45	22	0	1070.3	1108.1	1172.2	1160.3	1270.1	1254	1329.6	1381.8	1556.6	1574.3	1869.9	1876.2	2245.7	2238.4	2792.2	2698.9	High	High	High	High	High	High	High	High	High	High	High	High	High	High	High	High
FALSE	High	Master Protein	Q9BVJ6	U3 small nucleolar RNA-associated protein 14 homolog A OS=Homo sapiens OX=9606 GN=UTP14A PE=1 SV=1	0	165.584	42	28	50	25	1	771	87.9	7.87	132.07	28	4	4613.6	4693.6	4629.1	4556.3	4586.7	4617.6	4500	4508.8	4366.7	4386.9	4156.1	4206.4	3912.7	3971	3569.2	3584.5	High	High	High	High	High	High	High	High	High	High	High	High	High	High	High	High
FALSE	High	Master Protein	Q9Y2J2	Band 4.1-like protein 3 OS=Homo sapiens OX=9606 GN=EPB41L3 PE=1 SV=2	0	165.482	30	29	64	22	1	1087	120.6	5.19	146.31	29	3	5892.9	5833.9	5874.5	5751.8	5710.2	5744	5675.7	5693.1	5464.6	5450.6	5225.1	5184	4953.4	4874.1	4440.1	4493.1	High	High	High	High	High	High	High	High	High	High	High	High	High	High	High	High
FALSE	High	Master Protein	O75083	WD repeat-containing protein 1 OS=Homo sapiens OX=9606 GN=WDR1 PE=1 SV=4	0	165.4	48	25	60	9	1	606	66.2	6.65	161.92	25	16	6364.9	6321.5	6417.9	6383.8	6425	6483.9	6369.4	6441.6	6365.6	6352.3	6362.2	6278.3	6336.9	6288	6203.9	6197.3	High	High	High	High	High	High	High	High	High	High	High	High	High	High	High	High
FALSE	High	Master Protein	Q96AC1	Fermitin family homolog 2 OS=Homo sapiens OX=9606 GN=FERMT2 PE=1 SV=1	0	165.355	41	25	58	6	1	680	77.8	6.7	154.91	25	22	6296.2	6302.8	6200	6240.6	6221.5	6223.3	6239	6246.7	6099.8	6080.4	5919.4	5940	5822.1	5709.9	5504.9	5515.5	High	High	High	High	High	High	High	High	High	High	High	High	High	High	High	High
FALSE	High	Master Protein	Q91YE6	Importin-9 OS=Mus musculus OX=10090 GN=Ipo9 PE=1 SV=3	0	165.237	26	23	55	1	1	1041	116	4.81	143.52	23	24	5310.8	5313.9	5392	5421	5441.2	5498.2	5515.4	5637	5677.1	5719.4	5968.1	5873	6164.2	6086.4	6454.1	6340.7	High	High	High	High	High	High	High	High	High	High	High	High	High	High	High	High
FALSE	High	Master Protein	Q9NW13	RNA-binding protein 28 OS=Homo sapiens OX=9606 GN=RBM28 PE=1 SV=3	0	165.143	39	29	54	18	1	759	85.7	9.22	134.21	29	12	7705.5	7578.8	7525.7	7498.7	7482.4	7514.8	7373.1	7349.6	7028.3	7070.2	6695.3	6740.4	6311.6	6382.9	5898.4	5891.1	High	High	High	High	High	High	High	High	High	High	High	High	High	High	High	High
FALSE	High	Master Protein	Q96P70	Importin-9 OS=Homo sapiens OX=9606 GN=IPO9 PE=1 SV=3	0	165.095	26	23	57	1	1	1041	115.9	4.81	152.57	23	0	642.2	628.3	607	610.1	627.6	608.7	606.3	631.7	604.5	597.5	593.3	584.9	553.6	565	503	526.8	High	High	High	High	High	High	High	High	High	High	High	High	High	High	High	High
FALSE	High	Master Protein	Q91YQ5	Dolichyl-diphosphooligosaccharide--protein glycosyltransferase subunit 1 OS=Mus musculus OX=10090 GN=Rpn1 PE=1 SV=1	0	165.073	48	30	64	8	1	608	68.5	6.46	163.38	30	0	1139.8	1119.4	1213.8	1197.2	1272.4	1290.4	1416.3	1386.5	1618.2	1628	1931.5	1945.9	2339.9	2295	2869.6	2834.5	High	High	High	High	High	High	High	High	High	High	High	High	High	High	High	High
FALSE	High	Master Protein	O95433	Activator of 90 kDa heat shock protein ATPase homolog 1 OS=Homo sapiens OX=9606 GN=AHSA1 PE=1 SV=1	0	164.972	69	19	61	9	1	338	38.3	5.53	176.22	19	10	6470.2	6435	6385.5	6340.2	6375.9	6320.2	6351.6	6319.2	6275.6	6180.5	6043.7	6080.8	5969	5899.7	5686.5	5691.5	High	High	High	High	High	High	High	High	High	High	High	High	High	High	High	High
FALSE	High	Master Protein	Q9JHR7	Insulin-degrading enzyme OS=Mus musculus OX=10090 GN=Ide PE=1 SV=1	0	164.894	35	33	63	9	1	1019	117.7	6.54	159.9	33	0	1096.3	1096.8	1144	1086.6	1146.2	1160.9	1199.1	1213.7	1310.1	1302.5	1452.4	1406	1568.1	1604.3	1826.6	1821	High	High	High	High	High	High	High	High	High	High	High	High	High	High	High	High
FALSE	High	Master Protein	Q8TEM1	Nuclear pore membrane glycoprotein 210 OS=Homo sapiens OX=9606 GN=NUP210 PE=1 SV=3	0	164.705	20	29	52	29	1	1887	205	6.81	151.93	29	0	5399.4	5403.2	5546.2	5438.6	5384	5413.3	5337	5287.9	5207.2	5233.5	4957.7	5006.9	4756.6	4722.6	4381.7	4430.2	High	High	High	High	High	High	High	High	High	High	High	High	High	High	High	High
FALSE	High	Master Protein	Q14240	Eukaryotic initiation factor 4A-II OS=Homo sapiens OX=9606 GN=EIF4A2 PE=1 SV=2	0	164.586	50	21	122	10	1	407	46.4	5.48	282.24	21	0	3092.8	3104.7	3127.7	3066.3	3061.3	3102.8	3063.4	3097.4	3063.8	2967.5	2945.2	2998.3	2929.8	2949.6	2873.3	2881.6	High	High	High	High	High	High	High	High	High	High	High	High	High	High	High	High
FALSE	High	Master Protein	Q9BPX3	Condensin complex subunit 3 OS=Homo sapiens OX=9606 GN=NCAPG PE=1 SV=1	0	164.523	33	28	59	28	1	1015	114.3	5.59	156.59	28	0	6236.9	6241.5	6145.3	6148.1	6151.6	6161.5	6021.1	6021.1	5890.1	5870.4	5532.2	5561.4	5260.5	5245.5	4878.1	4890.1	High	High	High	High	High	High	High	High	High	High	High	High	High	High	High	High
FALSE	High	Master Protein	P16152	Carbonyl reductase [NADPH] 1 OS=Homo sapiens OX=9606 GN=CBR1 PE=1 SV=3	0	164.428	72	16	63	9	1	277	30.4	8.32	184.11	16	8	7033.1	7000.3	6883.7	6835.3	6779.3	6809.5	6746.3	6705.1	6440.5	6440.6	6142.5	6049.7	5667.1	5665.4	5090	5163.6	High	High	High	High	High	High	High	High	High	High	High	High	High	High	High	High
FALSE	High	Master Protein	Q8NI36	WD repeat-containing protein 36 OS=Homo sapiens OX=9606 GN=WDR36 PE=1 SV=1	0	164.225	34	27	58	27	1	951	105.3	7.53	172.82	27	0	8234.4	8354.1	8156.6	8220.1	8172.9	8200.6	8019.8	8140.3	7864	7831.3	7415.8	7482.5	7067.1	7079.1	6605.2	6641.6	High	High	High	High	High	High	High	High	High	High	High	High	High	High	High	High
FALSE	High	Master Protein	Q7TQH0	Ataxin-2-like protein OS=Mus musculus OX=10090 GN=Atxn2l PE=1 SV=1	0	164.037	29	30	66	8	1	1049	110.6	8.85	150.04	30	0	940.2	914	1060.4	1059.7	1234.9	1222.2	1387.7	1377.4	1816.9	1813.9	2403.4	2331	2947.2	3003.1	3933.3	3848	High	High	High	High	High	High	High	High	High	High	High	High	High	High	High	High
FALSE	High	Master Protein	Q9H6T3	RNA polymerase II-associated protein 3 OS=Homo sapiens OX=9606 GN=RPAP3 PE=1 SV=2	0	163.7	42	28	53	26	1	665	75.7	6.84	129.83	28	3	6021.2	6039.1	6007.6	5916.6	5946.9	5941.1	5858.3	5885	5699.2	5753.5	5454.8	5461.2	5241.7	5176.7	4843.1	4899.7	High	High	High	High	High	High	High	High	High	High	High	High	High	High	High	High
FALSE	High	Master Protein	O15027	Protein transport protein Sec16A OS=Homo sapiens OX=9606 GN=SEC16A PE=1 SV=4	0	163.641	20	35	50	27	1	2357	251.7	5.8	105.95	35	8	5002.2	5017.5	5085.2	4970.1	5000.9	4979.9	4916.5	4941.9	4833.8	4852.2	4728.5	4651.1	4485	4454.2	4185.7	4197.4	High	High	High	High	High	High	High	High	High	High	High	High	High	High	High	High
FALSE	High	Master Protein	Q9D0I9	Arginine--tRNA ligase, cytoplasmic OS=Mus musculus OX=10090 GN=Rars1 PE=1 SV=2	0	163.478	40	25	73	11	1	660	75.6	7.55	190.81	25	0	834.7	877.7	971.2	993.1	1116	1094.4	1234.3	1212.7	1566.3	1541.2	2027.2	1989.4	2583.1	2527.3	3353.5	3203.1	High	High	High	High	High	High	High	High	High	High	High	High	High	High	High	High
FALSE	High	Master Protein	Q7L2H7	Eukaryotic translation initiation factor 3 subunit M OS=Homo sapiens OX=9606 GN=EIF3M PE=1 SV=1	0	163.467	53	18	52	18	1	374	42.5	5.63	159.34	18	0	5477.5	5454.3	5433	5477.3	5414.4	5443.5	5353.8	5342.4	5388.1	5401	5237.5	5264.9	5035.2	5103.7	4923.5	4917.5	High	High	High	High	High	High	High	High	High	High	High	High	High	High	High	High
FALSE	High	Master Protein	Q07864	DNA polymerase epsilon catalytic subunit A OS=Homo sapiens OX=9606 GN=POLE PE=1 SV=5	0	163.022	21	38	52	38	1	2286	261.4	6.39	123.18	38	0	5256.4	5214	5210	5230.8	5160.9	5207.9	5101.2	5126.2	5049.2	5051.6	4882	4863	4598	4660.4	4336.3	4304.3	High	High	High	High	High	High	High	High	High	High	High	High	High	High	High	High
FALSE	High	Master Protein	Q8IWX8	Calcium homeostasis endoplasmic reticulum protein OS=Homo sapiens OX=9606 GN=CHERP PE=1 SV=3	0	162.973	38	21	51	4	1	916	103.6	9.04	136.63	21	17	4380.5	4359	4446.4	4413.1	4341.7	4420.2	4353.9	4342.9	4370.1	4364.7	4206.7	4182.6	4094.1	4086.6	3899.6	3927.1	High	High	High	High	High	High	High	High	High	High	High	High	High	High	High	High
FALSE	High	Master Protein	P45974	Ubiquitin carboxyl-terminal hydrolase 5 OS=Homo sapiens OX=9606 GN=USP5 PE=1 SV=2	0	162.945	36	27	53	6	1	858	95.7	5.03	135.45	27	22	4552.7	4503.1	4491.4	4487	4547	4583.5	4530.8	4554.6	4609.6	4552.9	4627.3	4664.8	4688.1	4680.5	4779.6	4690.6	High	High	High	High	High	High	High	High	High	High	High	High	High	High	High	High
FALSE	High	Master Protein	P14576	Signal recognition particle 54 kDa protein OS=Mus musculus OX=10090 GN=Srp54 PE=1 SV=2	0	162.88	49	21	54	21	1	504	55.7	8.75	162.42	21	0	6619.5	6588.5	6596.3	6641.3	6589.5	6610.9	6599.9	6603.9	6567.8	6463.6	6461.5	6470.1	6500.2	6443.8	6447.6	6343.3	High	High	High	High	High	High	High	High	High	High	High	High	High	High	High	High
FALSE	High	Master Protein	Q8C7R4	Ubiquitin-like modifier-activating enzyme 6 OS=Mus musculus OX=10090 GN=Uba6 PE=1 SV=1	0	162.773	37	31	53	18	1	1053	117.9	6.11	126.29	31	0	2789.3	2707.9	2816.2	2835.4	2943.5	2962.5	3049	3112.7	3405.4	3471.3	3959.7	3865.5	4419.4	4507.2	5206.6	5210.8	High	High	High	High	High	High	High	High	High	High	High	High	High	High	High	High
FALSE	High	Master Protein	Q13576	Ras GTPase-activating-like protein IQGAP2 OS=Homo sapiens OX=9606 GN=IQGAP2 PE=1 SV=4	0	162.627	28	37	56	34	1	1575	180.5	5.64	150.26	37	0	5559.9	5578.8	5475.6	5511	5386.4	5418.4	5304	5310	5140.1	5156.5	4909	4886.5	4618	4547.8	4121	4195.8	High	High	High	High	High	High	High	High	High	High	High	High	High	High	High	High
FALSE	High	Master Protein	Q9QX47	Protein SON OS=Mus musculus OX=10090 GN=Son PE=1 SV=2	0	162.594	19	33	51	9	1	2444	265.5	5.6	125.18	33	0	559.5	585.8	640.3	616.3	664	659.2	700.6	701.2	797.8	798	950.7	944.4	1095	1098.8	1337.1	1262.7	High	High	High	High	High	High	High	High	High	High	High	High	High	High	High	High
FALSE	High	Master Protein	P26443	Glutamate dehydrogenase 1, mitochondrial OS=Mus musculus OX=10090 GN=Glud1 PE=1 SV=1	0	162.567	49	25	66	2	1	558	61.3	8	149.75	25	0	326.1	327.8	307	335.5	341.1	335.3	348.3	340.7	362.3	363.7	379.2	371.6	415.8	420.1	474.8	455	High	High	High	High	High	High	High	High	High	High	High	High	High	High	High	High
FALSE	High	Master Protein	Q14160	Protein scribble homolog OS=Homo sapiens OX=9606 GN=SCRIB PE=1 SV=4	0	162.532	27	32	48	19	1	1630	174.8	5.07	126	32	12	5355	5404.3	5329.9	5346	5323.2	5301.7	5252.1	5286.5	5277.3	5226.1	5027.4	5114.2	4946.8	4904	4751.1	4835.9	High	High	High	High	High	High	High	High	High	High	High	High	High	High	High	High
FALSE	High	Master Protein	O00629	Importin subunit alpha-3 OS=Homo sapiens OX=9606 GN=KPNA4 PE=1 SV=1	0	162.469	40	14	39	2	1	521	57.9	4.96	144.02	14	11	3944.6	3979.8	4027.9	3998.6	4038.9	4041	4072.9	4035.5	4041	4046.2	4006.9	4013	4049.9	4021.6	4012.8	4010.2	High	High	High	High	High	High	High	High	High	High	High	High	High	High	High	High
FALSE	High	Master Protein	P20042	Eukaryotic translation initiation factor 2 subunit 2 OS=Homo sapiens OX=9606 GN=EIF2S2 PE=1 SV=2	0	162.452	62	25	62	11	1	333	38.4	5.8	161.27	25	15	7010.4	6915.1	6872	6807.7	6854.9	6777.4	6742.7	6705	6609	6596.9	6434.5	6387.4	6138.5	6086.2	5747.3	5721.6	High	High	High	High	High	High	High	High	High	High	High	High	High	High	High	High
FALSE	High	Master Protein	Q9C0C2	182 kDa tankyrase-1-binding protein OS=Homo sapiens OX=9606 GN=TNKS1BP1 PE=1 SV=4	0	162.328	25	32	47	28	1	1729	181.7	4.86	121.23	32	3	5366.8	5328.4	5274	5265.7	5241.2	5236.5	5204.4	5206.4	5121.4	5151.7	5034.6	5025.1	4809	4904.3	4636.6	4631.1	High	High	High	High	High	High	High	High	High	High	High	High	High	High	High	High
FALSE	High	Master Protein	Q05086	Ubiquitin-protein ligase E3A OS=Homo sapiens OX=9606 GN=UBE3A PE=1 SV=4	0	162.328	38	28	46	9	1	875	100.6	5.22	125.13	28	19	4777.3	4699.4	4751.1	4755.2	4787.8	4807.9	4780.1	4767.7	4879	4804.4	4862.7	4863	4926.2	4895.1	5019.1	5015.3	High	High	High	High	High	High	High	High	High	High	High	High	High	High	High	High
FALSE	High	Master Protein	Q9Z1Z0	General vesicular transport factor p115 OS=Mus musculus OX=10090 GN=Uso1 PE=1 SV=2	0	162.274	36	28	51	9	1	959	106.9	4.93	130.01	28	0	656.2	631.7	701.1	670.3	743.4	729.6	824	796.4	960.7	995.6	1211.9	1174.5	1480.7	1429	1828.4	1840.4	High	High	High	High	High	High	High	High	High	High	High	High	High	High	High	High
FALSE	High	Master Protein	P60228	Eukaryotic translation initiation factor 3 subunit E OS=Homo sapiens OX=9606 GN=EIF3E PE=1 SV=1	0	162.256	49	19	59	19	1	445	52.2	6.04	177.73	19	0	5579.5	5680.8	5543.1	5601.4	5630.9	5657.1	5738.9	5681.7	5773.4	5772.5	5841.8	5714.3	5945.5	5900.7	6012.4	5960.9	High	High	High	High	High	High	High	High	High	High	High	High	High	High	High	High
FALSE	High	Master Protein	P49756	RNA-binding protein 25 OS=Homo sapiens OX=9606 GN=RBM25 PE=1 SV=3	0	162.22	33	30	63	30	1	843	100.1	6.32	148.12	30	0	7270	7181.1	7163	7183.7	7103.5	7132.8	7098.6	7113.8	6958.6	6867.4	6722.7	6756.1	6481.8	6500.6	6132.5	6161.2	High	High	High	High	High	High	High	High	High	High	High	High	High	High	High	High
FALSE	High	Master Protein	Q9UMR2	ATP-dependent RNA helicase DDX19B OS=Homo sapiens OX=9606 GN=DDX19B PE=1 SV=1	0	161.783	53	24	66	2	1	479	53.9	6.3	159.74	24	0	134.9	139.6	137	135.6	127.4	132.7	132.9	128.1	134.9	140.3	120.7	125	113.1	102.5	99.4	93.9	High	High	High	High	High	High	High	High	High	High	High	High	High	High	High	High
FALSE	High	Master Protein	Q9BTE3	Mini-chromosome maintenance complex-binding protein OS=Homo sapiens OX=9606 GN=MCMBP PE=1 SV=2	0	161.702	52	26	53	16	1	642	72.9	5.87	152.02	26	10	5490.2	5521.8	5459.1	5512.2	5394.9	5420.4	5356.7	5373.8	5244.1	5214.4	5030.7	5036.5	4781.9	4812.9	4424.9	4502.5	High	High	High	High	High	High	High	High	High	High	High	High	High	High	High	High
FALSE	High	Master Protein	P51114	Fragile X mental retardation syndrome-related protein 1 OS=Homo sapiens OX=9606 GN=FXR1 PE=1 SV=3	0	161.584	46	25	53	4	1	621	69.7	6.15	159.86	25	0	1088.3	1089.6	1053.7	1002	1026	995.9	976.3	986.7	920.5	922.2	902.8	889.7	817.7	819.4	753	736.4	High	High	High	High	High	High	High	High	High	High	High	High	High	High	High	High
FALSE	High	Master Protein	Q99MR6	Serrate RNA effector molecule homolog OS=Mus musculus OX=10090 GN=Srrt PE=1 SV=1	0	161.512	30	34	79	2	1	875	100.4	5.97	176.55	34	0	114.7	118.7	122.4	120.8	136.7	128	142.2	140.6	163.3	164	218.1	211.1	232.9	247.3	313.2	303.7	High	High	High	High	High	High	High	High	High	High	High	High	High	High	High	High
FALSE	High	Master Protein	P43304	Glycerol-3-phosphate dehydrogenase, mitochondrial OS=Homo sapiens OX=9606 GN=GPD2 PE=1 SV=3	0	161.414	45	28	53	11	1	727	80.8	7.69	138.86	28	18	4280.3	4216.4	4255.3	4316.5	4354.9	4336.2	4488.8	4460.4	4552.8	4562.6	4825.3	4750.4	5000.8	5050.1	5360	5258.1	High	High	High	High	High	High	High	High	High	High	High	High	High	High	High	High
FALSE	High	Master Protein	Q12873	Chromodomain-helicase-DNA-binding protein 3 OS=Homo sapiens OX=9606 GN=CHD3 PE=1 SV=3	0	161.284	21	37	70	23	1	2000	226.5	7.3	144.99	37	0	3705.9	3676.6	3651.8	3681.6	3625.9	3640.4	3577.8	3568.3	3518.6	3495.7	3424.2	3375.9	3320.9	3305.3	3086.4	3176.6	High	High	High	High	High	High	High	High	High	High	High	High	High	High	High	High
FALSE	High	Master Protein	Q9QZD9	Eukaryotic translation initiation factor 3 subunit I OS=Mus musculus OX=10090 GN=Eif3i PE=1 SV=1	0	161.219	72	16	70	2	1	325	36.4	5.64	191.23	16	0	159.5	167.3	168.9	181.9	192.2	179	187.3	194.3	220.2	234.8	299.9	292.6	352.7	351.1	399.3	413.7	High	High	High	High	High	High	High	High	High	High	High	High	High	High	High	High
FALSE	High	Master Protein	Q9HCE1	Helicase MOV-10 OS=Homo sapiens OX=9606 GN=MOV10 PE=1 SV=2	0	161.088	40	35	65	23	1	1003	113.6	8.82	144.53	35	12	7173.8	7097.2	7049.7	7039.3	7061.9	6990.1	6897.8	6853.9	6737.3	6733.1	6477.9	6522.8	6188.8	6142.7	5750.2	5778.4	High	High	High	High	High	High	High	High	High	High	High	High	High	High	High	High
FALSE	High	Master Protein	Q96HE7	ERO1-like protein alpha OS=Homo sapiens OX=9606 GN=ERO1A PE=1 SV=2	0	161.028	59	20	41	12	1	468	54.4	5.68	141.09	20	8	4336.7	4370	4248.8	4314.6	4301	4257.5	4264.3	4293	4242.3	4230.3	4169	4111.2	4099.3	4079.3	3927.6	3905.4	High	High	High	High	High	High	High	High	High	High	High	High	High	High	High	High
FALSE	High	Master Protein	O75367	Core histone macro-H2A.1 OS=Homo sapiens OX=9606 GN=MACROH2A1 PE=1 SV=4	0	160.967	52	18	52	16	1	372	39.6	9.79	177.66	18	0	4928.9	4950.1	4892.6	4956.9	4731.6	4777.7	4771	4737	4601.8	4640.6	4418.9	4449.1	4005.8	4100.4	3710.1	3737.5	High	High	High	High	High	High	High	High	High	High	High	High	High	High	High	High
FALSE	High	Master Protein	Q07866	Kinesin light chain 1 OS=Homo sapiens OX=9606 GN=KLC1 PE=1 SV=2	0	160.943	46	25	56	5	1	573	65.3	6.2	137.56	25	12	4091.9	4148.2	4164	4207.9	4150.1	4170.5	4138.2	4146.8	4169.8	4160.9	4197.3	4216.8	4253.6	4196.5	4295.2	4249.4	High	High	High	High	High	High	High	High	High	High	High	High	High	High	High	High
FALSE	High	Master Protein	Q13547	Histone deacetylase 1 OS=Homo sapiens OX=9606 GN=HDAC1 PE=1 SV=1	0	160.89	47	19	67	13	1	482	55.1	5.48	145.05	19	9	6773.8	6726.8	6718.9	6656.8	6844	6645.9	6752.4	6683	6600.9	6620.2	6504.2	6553.8	6381.3	6435.7	6300.5	6270	High	High	High	High	High	High	High	High	High	High	High	High	High	High	High	High
FALSE	High	Master Protein	O14497	AT-rich interactive domain-containing protein 1A OS=Homo sapiens OX=9606 GN=ARID1A PE=1 SV=3	0	160.756	18	32	57	10	1	2285	241.9	6.7	131.51	32	18	4612.7	4656	4713.5	4658.2	4614.1	4685.6	4665.9	4655	4751.4	4683	4710.7	4760.6	4649.8	4655.5	4702.8	4734.4	High	High	High	High	High	High	High	High	High	High	High	High	High	High	High	High
FALSE	High	Master Protein	Q8TDD1	ATP-dependent RNA helicase DDX54 OS=Homo sapiens OX=9606 GN=DDX54 PE=1 SV=2	0	160.688	41	29	59	28	1	881	98.5	10.02	137.3	29	1	6531.6	6628.4	6525.4	6490.6	6330.7	6380	6309.2	6305.1	6116.1	6129	5909.2	5881.8	5453.8	5424.8	5047.7	5106.5	High	High	High	High	High	High	High	High	High	High	High	High	High	High	High	High
FALSE	High	Master Protein	P18760	Cofilin-1 OS=Mus musculus OX=10090 GN=Cfl1 PE=1 SV=3	0	160.51	68	17	138	3	1	166	18.5	8.09	325.76	17	15	14538.1	14519.1	14901.1	14963	15257.4	15269.8	15658.8	15559.5	16266.3	16263.7	17410	17241.9	18578.5	18498.4	20103.8	19876.9	High	High	High	High	High	High	High	High	High	High	High	High	High	High	High	High
FALSE	High	Master Protein	O14646	Chromodomain-helicase-DNA-binding protein 1 OS=Homo sapiens OX=9606 GN=CHD1 PE=1 SV=2	0	160.294	24	34	48	30	1	1710	196.6	7.14	117.23	34	2	3907.3	3823.8	3845.7	3794.6	3869.7	3791.3	3778.3	3857.9	3783.3	3695.2	3663.1	3622.9	3528.7	3501.4	3326	3262.8	High	High	High	High	High	High	High	High	High	High	High	High	High	High	High	High
FALSE	High	Master Protein	Q99JF8	PC4 and SFRS1-interacting protein OS=Mus musculus OX=10090 GN=Psip1 PE=1 SV=1	0	160.175	49	25	65	6	1	528	59.7	9.13	160.15	25	0	347	342.7	359.7	366.6	403.9	400	437.5	453.8	537.8	538.6	688.8	667.4	862.2	832.7	1063.8	1015.7	High	High	High	High	High	High	High	High	High	High	High	High	High	High	High	High
FALSE	High	Master Protein	Q80U78	Pumilio homolog 1 OS=Mus musculus OX=10090 GN=Pum1 PE=1 SV=2	0	160.088	26	26	48	3	1	1189	126.5	6.86	116.88	26	0	480.8	509.9	523.3	510.8	534	525.1	566.8	524	585.6	572.8	650.2	662.7	714.2	733	845.1	828	High	High	High	High	High	High	High	High	High	High	High	High	High	High	High	High
FALSE	High	Master Protein	P23528	Cofilin-1 OS=Homo sapiens OX=9606 GN=CFL1 PE=1 SV=3	0	160.007	58	16	142	2	1	166	18.5	8.09	338.66	16	0	1914.6	1922.2	1812.8	1869	1853.8	1830.2	1786.3	1790.4	1754.9	1745.8	1674.5	1675.9	1680.3	1603.8	1568.9	1538.6	High	High	High	High	High	High	High	High	High	High	High	High	High	High	High	High
FALSE	High	Master Protein	Q61553	Fascin OS=Mus musculus OX=10090 GN=Fscn1 PE=1 SV=4	0	159.853	57	23	54	6	1	493	54.5	6.89	153.92	23	16	3679.4	3653.5	3746.5	3739.5	3888.6	3854.5	4045	4066.1	4415.6	4350	4945.5	4922.5	5556.2	5500.2	6229.8	6177.9	High	High	High	High	High	High	High	High	High	High	High	High	High	High	High	High
FALSE	High	Master Protein	O15294	UDP-N-acetylglucosamine--peptide N-acetylglucosaminyltransferase 110 kDa subunit OS=Homo sapiens OX=9606 GN=OGT PE=1 SV=3	0	159.715	34	29	53	1	1	1046	116.9	6.7	135.65	29	0	510.2	509.4	484.7	480.6	460	468.9	476	465.6	452.1	441.3	410.3	395.6	381.1	372.1	302.9	308.8	High	High	High	High	High	High	High	High	High	High	High	High	High	High	High	High
FALSE	High	Master Protein	O54774	AP-3 complex subunit delta-1 OS=Mus musculus OX=10090 GN=Ap3d1 PE=1 SV=1	0	159.641	29	30	52	8	1	1199	135	7.37	146.28	30	0	882	875.4	962.4	965.6	991.3	1006.3	1036.9	1055.4	1214.4	1183	1418.9	1380.8	1572.8	1564.1	1876	1871.1	High	High	High	High	High	High	High	High	High	High	High	High	High	High	High	High
FALSE	High	Master Protein	Q6PFD9	Nuclear pore complex protein Nup98-Nup96 OS=Mus musculus OX=10090 GN=Nup98 PE=1 SV=2	0	159.639	22	30	58	13	1	1816	197.1	6.18	141.37	30	0	695.3	724.6	752.9	755.2	783.6	770.7	814	811.9	884.7	919.4	1039.2	998.6	1116.6	1135.9	1286.9	1288.2	High	High	High	High	High	High	High	High	High	High	High	High	High	High	High	High
FALSE	High	Master Protein	P54823	Probable ATP-dependent RNA helicase DDX6 OS=Mus musculus OX=10090 GN=Ddx6 PE=1 SV=1	0	159.611	51	19	57	2	1	483	54.2	8.66	147.94	19	0	570.5	577.6	630.8	608.1	655.1	636.1	647.5	665.2	755.5	722.5	851.8	865.9	966.1	984.7	1132	1144.3	High	High	High	High	High	High	High	High	High	High	High	High	High	High	High	High
FALSE	High	Master Protein	Q9CZ30	Obg-like ATPase 1 OS=Mus musculus OX=10090 GN=Ola1 PE=1 SV=1	0	159.537	54	22	80	1	1	396	44.7	7.81	178.34	22	0	93.1	88.5	118	127	132.3	136.5	162.1	164.2	232.8	211.4	294.7	300.8	380.2	407.6	520.6	512.7	High	High	High	High	High	High	High	High	High	High	High	High	High	High	High	High
FALSE	High	Master Protein	O35685	Nuclear migration protein nudC OS=Mus musculus OX=10090 GN=Nudc PE=1 SV=1	0	159.46	64	22	64	8	1	332	38.3	5.26	155.59	22	0	543.2	516.8	637.1	666.6	819.3	802.6	1010.2	951.9	1358	1351.3	1892.6	1859	2549.3	2550.3	3386.5	3326.2	High	High	High	High	High	High	High	High	High	High	High	High	High	High	High	High
FALSE	High	Master Protein	P07356	Annexin A2 OS=Mus musculus OX=10090 GN=Anxa2 PE=1 SV=2	0	159.34	62	24	82	7	1	339	38.7	7.69	221.48	24	0	1815.4	1843.3	2002.9	2003.1	2196.4	2203.8	2465.3	2552.7	3020.8	2990	3825.3	3813.4	4652.5	4748.3	6069.9	5988.8	High	High	High	High	High	High	High	High	High	High	High	High	High	High	High	High
FALSE	High	Master Protein	P53041	Serine/threonine-protein phosphatase 5 OS=Homo sapiens OX=9606 GN=PPP5C PE=1 SV=1	0	159.279	45	21	66	8	1	499	56.8	6.28	201.84	21	15	7440	7375.7	7378	7341.5	7328.4	7383.9	7273.1	7302.1	7158.1	7202.4	6964.2	6962.3	6719.7	6820.3	6372.8	6441.4	High	High	High	High	High	High	High	High	High	High	High	High	High	High	High	High
FALSE	High	Master Protein	P53675	Clathrin heavy chain 2 OS=Homo sapiens OX=9606 GN=CLTCL1 PE=1 SV=2	0	159.215	11	20	77	2	1	1640	186.9	5.85	206.19	20	0	78.3	85.9	84	84.4	87.2	87.5	87.2	85.8	72.9	76.4	74.5	72.7	78.5	72.2	68.2	58.6	High	High	High	High	High	High	High	High	High	High	High	High	High	High	High	High
FALSE	High	Master Protein	Q08752	Peptidyl-prolyl cis-trans isomerase D OS=Homo sapiens OX=9606 GN=PPID PE=1 SV=3	0	159.055	69	25	62	10	1	370	40.7	7.21	157.29	25	16	6798.9	6885.6	6902.6	6812.7	6945.6	6910	7042.9	6989.3	7213	7120.6	7425.6	7432.9	7780.4	7707.2	8170.8	8214.9	High	High	High	High	High	High	High	High	High	High	High	High	High	High	High	High
FALSE	High	Master Protein	P08195	4F2 cell-surface antigen heavy chain OS=Homo sapiens OX=9606 GN=SLC3A2 PE=1 SV=3	0	159.022	36	20	57	18	1	630	68	5.01	159.49	20	2	6444.1	6447.8	6336.3	6381.1	6340.7	6325.7	6243.5	6245.5	6042	6065.5	5875	5831.6	5524.4	5471.4	5145.5	5176.6	High	High	High	High	High	High	High	High	High	High	High	High	High	High	High	High
FALSE	High	Master Protein	Q14671	Pumilio homolog 1 OS=Homo sapiens OX=9606 GN=PUM1 PE=1 SV=3	0	158.959	26	26	49	3	1	1186	126.4	6.84	122.63	26	25	5313.7	5242.6	5240.4	5250	5236.8	5239.5	5297.3	5246.8	5237.8	5170.6	5105.3	5123.5	5075.7	5063.3	5031.1	5008.1	High	High	High	High	High	High	High	High	High	High	High	High	High	High	High	High
FALSE	High	Master Protein	P17225	Polypyrimidine tract-binding protein 1 OS=Mus musculus OX=10090 GN=Ptbp1 PE=1 SV=2	0	158.942	48	14	94	6	1	527	56.4	8.34	248.35	14	0	373.2	376.1	443.4	457.2	608	594.3	735.9	723.1	1029.3	1045.5	1492.5	1469.1	2000.6	2034.6	2664	2684.3	High	High	High	High	High	High	High	High	High	High	High	High	High	High	High	High
FALSE	High	Master Protein	Q9H4A4	Aminopeptidase B OS=Homo sapiens OX=9606 GN=RNPEP PE=1 SV=2	0	158.918	42	26	63	17	1	650	72.5	5.74	172.2	26	8	7885.1	7866.9	7798	7755.1	7734.3	7799.6	7735.3	7769.6	7641.9	7634	7716.3	7544.3	7419.5	7445.4	7268.9	7292.9	High	High	High	High	High	High	High	High	High	High	High	High	High	High	High	High
FALSE	High	Master Protein	Q8BTI8	Serine/arginine repetitive matrix protein 2 OS=Mus musculus OX=10090 GN=Srrm2 PE=1 SV=3	0	158.871	14	28	59	12	1	2703	294.7	12.03	141.16	28	0	1663	1668.8	1768.5	1771.8	1887.1	1854.1	1990	1925.2	2271	2245.1	2718.5	2679.4	3102.7	3054.3	3758.2	3684.6	High	High	High	High	High	High	High	High	High	High	High	High	High	High	High	High
FALSE	High	Master Protein	P23588	Eukaryotic translation initiation factor 4B OS=Homo sapiens OX=9606 GN=EIF4B PE=1 SV=2	0	158.842	45	28	105	13	1	611	69.1	5.73	240.36	28	16	8156.8	8112.8	8321.1	8231.2	8247.5	8218.9	8167.6	8101.8	7878.8	7810.2	7559.2	7523.1	7530.9	7413.2	7045.7	7022.7	High	High	High	High	High	High	High	High	High	High	High	High	High	High	High	High
FALSE	High	Master Protein	Q03164	Histone-lysine N-methyltransferase 2A OS=Homo sapiens OX=9606 GN=KMT2A PE=1 SV=5	0	158.804	15	46	57	43	1	3969	431.5	9.09	106.67	46	3	5139.3	5047.6	5090.8	5107.9	5103.4	5053.4	4993.8	5001.4	4927.6	4909.1	4788.1	4696.4	4636.2	4550.9	4295	4274.8	High	High	High	High	High	High	High	High	High	High	High	High	High	High	High	High
FALSE	High	Master Protein	P23634	Plasma membrane calcium-transporting ATPase 4 OS=Homo sapiens OX=9606 GN=ATP2B4 PE=1 SV=2	0	158.659	23	23	35	11	1	1241	137.8	6.6	95.78	23	0	1314.5	1308.6	1329.1	1346.2	1338.6	1317.2	1305.2	1294.3	1269.6	1275.4	1247.2	1239	1155.9	1163	1098.4	1104.3	High	High	High	High	High	High	High	High	High	High	High	High	High	High	High	High
FALSE	High	Master Protein	Q9H6Z4	Ran-binding protein 3 OS=Homo sapiens OX=9606 GN=RANBP3 PE=1 SV=1	0	158.45	41	21	48	15	1	567	60.2	4.78	122.4	21	8	4242.6	4219.7	4159.1	4106.5	4149.4	4097.6	4141.6	4158.3	4048.4	4008.1	4018.2	3985.7	3888.5	3943.9	3821.7	3826.6	High	High	High	High	High	High	High	High	High	High	High	High	High	High	High	High
FALSE	High	Master Protein	Q16513	Serine/threonine-protein kinase N2 OS=Homo sapiens OX=9606 GN=PKN2 PE=1 SV=1	0	158.275	35	29	56	11	1	984	112	6.3	141.27	29	18	6212.6	6288.1	6177	6242.2	6156.2	6110.9	6123.4	6010	6050	5958	5808.4	5856.2	5608.7	5641.8	5381	5347.9	High	High	High	High	High	High	High	High	High	High	High	High	High	High	High	High
FALSE	High	Master Protein	Q13439	Golgin subfamily A member 4 OS=Homo sapiens OX=9606 GN=GOLGA4 PE=1 SV=1	0	158.21	21	46	57	37	1	2230	261	5.39	132.73	46	7	5857.4	5799.9	5832.7	5774.5	5718.9	5743.4	5678.7	5701.4	5616.5	5473.4	5386.9	5412.4	5192.8	5161	4775.1	4756.8	High	High	High	High	High	High	High	High	High	High	High	High	High	High	High	High
FALSE	High	Master Protein	Q12923	Tyrosine-protein phosphatase non-receptor type 13 OS=Homo sapiens OX=9606 GN=PTPN13 PE=1 SV=2	0	157.907	19	37	51	37	1	2485	276.7	6.42	129.19	37	0	4023.1	4057.4	4053.2	4071.8	3947.8	4002.5	3941.3	3918.8	3807.8	3826.3	3695.9	3722.7	3491.4	3449	3160.8	3204.9	High	High	High	High	High	High	High	High	High	High	High	High	High	High	High	High
FALSE	High	Master Protein	Q92667	A-kinase anchor protein 1, mitochondrial OS=Homo sapiens OX=9606 GN=AKAP1 PE=1 SV=1	0	157.877	31	29	47	27	1	903	97.3	4.94	137.32	29	2	5160.5	5060.4	5084.7	4986.3	4973.9	5018.1	4958.2	4966.6	4833.3	4744.7	4527.4	4554.3	4366.1	4331.9	4028.9	3988.1	High	High	High	High	High	High	High	High	High	High	High	High	High	High	High	High
FALSE	High	Master Protein	P17812	CTP synthase 1 OS=Homo sapiens OX=9606 GN=CTPS1 PE=1 SV=2	0	157.829	51	26	71	7	1	591	66.6	6.46	199.29	26	18	6938.8	6976.2	6902.1	6982.6	6886.8	6876.5	6873.3	6820.6	6733.5	6684.2	6577.4	6593.4	6341.6	6402.7	6070.6	6167.2	High	High	High	High	High	High	High	High	High	High	High	High	High	High	High	High
FALSE	High	Master Protein	Q9UNS2	COP9 signalosome complex subunit 3 OS=Homo sapiens OX=9606 GN=COPS3 PE=1 SV=3	0	157.769	57	18	49	18	1	423	47.8	6.65	126.82	18	0	5527.2	5508.8	5528.7	5533.2	5442.3	5516.9	5405.6	5439.1	5465.9	5388	5274.1	5298.7	5166.5	5155.4	5080.3	5137	High	High	High	High	High	High	High	High	High	High	High	High	High	High	High	High
FALSE	High	Master Protein	P13861	cAMP-dependent protein kinase type II-alpha regulatory subunit OS=Homo sapiens OX=9606 GN=PRKAR2A PE=1 SV=2	0	157.733	55	19	64	10	1	404	45.5	5.07	175.99	19	13	6568.1	6541.2	6527.8	6450.3	6545	6425.2	6427	6364.6	6321.6	6289.7	6053.8	6072.9	5901.1	5904.3	5619.7	5552.8	High	High	High	High	High	High	High	High	High	High	High	High	High	High	High	High
FALSE	High	Master Protein	P54652	Heat shock-related 70 kDa protein 2 OS=Homo sapiens OX=9606 GN=HSPA2 PE=1 SV=1	0	157.718	42	26	205	10	1	639	70	5.74	489.91	26	0	1114.6	1076.5	1109.2	1088.7	1103.9	1063.3	1079.4	1083.3	1081.1	1069.4	1072.3	1073.9	1051.2	1052.7	1008.5	982.2	High	High	High	High	High	High	High	High	High	High	High	High	High	High	High	High
FALSE	High	Master Protein	Q4V328	GRIP1-associated protein 1 OS=Homo sapiens OX=9606 GN=GRIPAP1 PE=1 SV=2	0	157.699	46	31	40	31	1	841	95.9	5.11	107.08	31	0	4232.2	4174.5	4164.3	4157.8	4181.9	4131.3	4050.6	4082.3	3996.3	4013.1	3901.2	3807	3711.9	3671.2	3450.1	3452	High	High	High	High	High	High	High	High	High	High	High	High	High	High	High	High
FALSE	High	Master Protein	P17427	AP-2 complex subunit alpha-2 OS=Mus musculus OX=10090 GN=Ap2a2 PE=1 SV=2	0	157.506	32	27	51	6	1	938	104	6.93	147.75	27	13	3765.1	3676.9	3827.8	3853.5	3941.6	3992.4	4099.7	4084.4	4438.4	4478	5009.6	5067.3	5504.7	5539.1	6385.6	6331.6	High	High	High	High	High	High	High	High	High	High	High	High	High	High	High	High
FALSE	High	Master Protein	Q61550	Double-strand-break repair protein rad21 homolog OS=Mus musculus OX=10090 GN=Rad21 PE=1 SV=3	0	157.491	40	19	46	3	1	635	72	4.64	147.83	19	0	102.9	101.3	147.4	154.2	198.4	198.8	254.2	264	404.6	419.6	621.4	607.5	835.7	857	1201.2	1154.7	High	High	High	High	High	High	High	High	High	High	High	High	High	High	High	High
FALSE	High	Master Protein	P52292	Importin subunit alpha-1 OS=Homo sapiens OX=9606 GN=KPNA2 PE=1 SV=1	0	157.208	38	16	55	9	1	529	57.8	5.4	186.93	16	0	3283.6	3362.8	3271.7	3301.2	3279.9	3251.4	3139.5	3227.1	2988.8	3084.9	2887.4	2962.7	2720.2	2694.4	2361.6	2402.4	High	High	High	High	High	High	High	High	High	High	High	High	High	High	High	High
FALSE	High	Master Protein	Q16181	Septin-7 OS=Homo sapiens OX=9606 GN=SEPTIN7 PE=1 SV=2	0	157.179	52	23	65	22	1	437	50.6	8.63	177.01	23	1	6534.6	6581.5	6659.2	6739.7	6712.5	6771	6853.6	6796.6	6988.9	6907.6	7031.4	6985.2	7271.3	7374.1	7817.9	7662.7	High	High	High	High	High	High	High	High	High	High	High	High	High	High	High	High
FALSE	High	Master Protein	Q8VDW0	ATP-dependent RNA helicase DDX39A OS=Mus musculus OX=10090 GN=Ddx39a PE=1 SV=1	0	157.152	48	19	87	9	1	427	49	5.68	236.06	19	0	3088.1	3111.7	3117.6	3164.8	3210.9	3244.8	3271.5	3253.8	3400.2	3394.6	3570	3519	3775.9	3796.9	4063.2	3968.8	High	High	High	High	High	High	High	High	High	High	High	High	High	High	High	High
FALSE	High	Master Protein	P02468	Laminin subunit gamma-1 OS=Mus musculus OX=10090 GN=Lamc1 PE=1 SV=2	0	157.103	26	32	46	16	1	1607	177.2	5.21	124.79	32	15	2860.2	2856.6	2994.9	2993.5	3142.8	3144.2	3353.6	3391.1	3808.5	3804.3	4560.7	4489.1	5334.7	5219.6	6348.6	6303.9	High	High	High	High	High	High	High	High	High	High	High	High	High	High	High	High
FALSE	High	Master Protein	O60341	Lysine-specific histone demethylase 1A OS=Homo sapiens OX=9606 GN=KDM1A PE=1 SV=2	0	157.053	44	26	60	2	1	852	92.8	6.52	164.09	26	26	5577.8	5635.1	5544.5	5662.6	5569.2	5648.5	5685.5	5636.7	5612.4	5595.3	5585.4	5684.5	5616.1	5598.1	5601.6	5631.3	High	High	High	High	High	High	High	High	High	High	High	High	High	High	High	High
FALSE	High	Master Protein	O15372	Eukaryotic translation initiation factor 3 subunit H OS=Homo sapiens OX=9606 GN=EIF3H PE=1 SV=1	0	157.042	55	16	61	4	1	352	39.9	6.54	184.98	16	0	2013.2	2012.9	1996.3	1999.9	1984	2004.6	1949.1	1895.9	1825	1904.7	1722.4	1682.4	1606.7	1557.4	1382.9	1368.3	High	High	High	High	High	High	High	High	High	High	High	High	High	High	High	High
FALSE	High	Master Protein	Q9P2R3	Rabankyrin-5 OS=Homo sapiens OX=9606 GN=ANKFY1 PE=1 SV=2	0	156.901	26	25	51	13	1	1169	128.3	6.1	128.92	25	12	4369.5	4366.2	4360.7	4367.4	4376.8	4334.2	4318.2	4294.8	4273.1	4302	4301.5	4278.9	4285.4	4246.7	4163.5	4240.6	High	High	High	High	High	High	High	High	High	High	High	High	High	High	High	High
FALSE	High	Master Protein	Q9C0J8	pre-mRNA 3' end processing protein WDR33 OS=Homo sapiens OX=9606 GN=WDR33 PE=1 SV=2	0	156.738	28	32	71	14	1	1336	145.8	9.17	123.69	32	15	5028.9	4952.9	5011.4	4942.2	5052.3	5037	4932.1	4965.6	4915.4	4871.4	4761.5	4781.4	4711	4703.1	4472.7	4517.2	High	High	High	High	High	High	High	High	High	High	High	High	High	High	High	High
FALSE	High	Master Protein	P00491	Purine nucleoside phosphorylase OS=Homo sapiens OX=9606 GN=PNP PE=1 SV=2	0	156.679	67	14	62	13	1	289	32.1	6.95	171.92	14	1	6003.1	6099	6039.2	5952.4	5855.2	5863.5	5806.9	5824.9	5604.1	5635.4	5315.1	5258.9	4955.9	4927.2	4528.4	4567.6	High	High	High	High	High	High	High	High	High	High	High	High	High	High	High	High
FALSE	High	Master Protein	D3Z7P3	Glutaminase kidney isoform, mitochondrial OS=Mus musculus OX=10090 GN=Gls PE=1 SV=1	0	156.636	34	17	46	4	1	674	73.9	7.99	127.54	17	17	4790	4813.5	4972.4	4888.7	5007.3	5075.6	5168.1	5221.3	5622.4	5531.9	6057.5	6003.2	6597.7	6597.1	7448.2	7376.8	High	High	High	High	High	High	High	High	High	High	High	High	High	High	High	High
FALSE	High	Master Protein	P49591	Serine--tRNA ligase, cytoplasmic OS=Homo sapiens OX=9606 GN=SARS1 PE=1 SV=3	0	156.259	49	24	61	9	1	514	58.7	6.43	158.51	24	14	5202.6	5224.8	5145.6	5140.3	5190.1	5155.2	5212.7	5182.2	5281.8	5203.3	5225.9	5161.7	5248.6	5313.6	5270.7	5217	High	High	High	High	High	High	High	High	High	High	High	High	High	High	High	High
FALSE	High	Master Protein	Q06124	Tyrosine-protein phosphatase non-receptor type 11 OS=Homo sapiens OX=9606 GN=PTPN11 PE=1 SV=3	0	156.256	53	27	49	27	1	593	68	7.3	142.81	27	0	5913.3	5901	5856.6	5873.4	5840.8	5811.1	5769.8	5788.3	5609	5718.9	5447.5	5421.3	5230.1	5246.8	4893.7	4963.3	High	High	High	High	High	High	High	High	High	High	High	High	High	High	High	High
FALSE	High	Master Protein	Q6PAR5	GTPase-activating protein and VPS9 domain-containing protein 1 OS=Mus musculus OX=10090 GN=Gapvd1 PE=1 SV=2	0	156.255	22	28	60	3	1	1458	162.3	5.19	164.47	28	0	219	226	244.3	241.6	262.4	239.7	270.7	303	318.7	327.4	402.6	409.3	452.9	467.6	555.9	550.2	High	High	High	High	High	High	High	High	High	High	High	High	High	High	High	High
FALSE	High	Master Protein	Q924C1	Exportin-5 OS=Mus musculus OX=10090 GN=Xpo5 PE=1 SV=1	0	156.123	27	26	55	15	1	1204	136.9	5.82	147.24	26	0	1873.3	1923.8	1951.2	2007.7	2065.5	2071.9	2191.4	2175.7	2449.1	2456.5	2862.2	2813.3	3255.1	3251.7	3856.4	3902.2	High	High	High	High	High	High	High	High	High	High	High	High	High	High	High	High
FALSE	High	Master Protein	P54276	DNA mismatch repair protein Msh6 OS=Mus musculus OX=10090 GN=Msh6 PE=1 SV=3	0	156.045	25	31	57	13	1	1358	151	6.73	130.99	31	0	770.7	777.2	809.2	826.7	913.2	903.6	1021.9	972.7	1148.4	1162.9	1458.3	1402.4	1706.9	1713.1	2132	2098	High	High	High	High	High	High	High	High	High	High	High	High	High	High	High	High
FALSE	High	Master Protein	P07355	Annexin A2 OS=Homo sapiens OX=9606 GN=ANXA2 PE=1 SV=2	0	156.008	62	25	77	8	1	339	38.6	7.75	204.39	25	17	5808.7	5799.3	5981.5	5969.2	6247.4	6191.8	6453.2	6343.7	7010.8	6995.5	7752.8	7710.1	8724.7	8681.9	10034	9831.4	High	High	High	High	High	High	High	High	High	High	High	High	High	High	High	High
FALSE	High	Master Protein	O43172	U4/U6 small nuclear ribonucleoprotein Prp4 OS=Homo sapiens OX=9606 GN=PRPF4 PE=1 SV=2	0	155.925	57	23	43	2	1	522	58.4	7.42	129.67	23	0	506.9	494.8	493.8	518.2	519.7	494.1	497.1	487.9	484.4	483.6	443.4	445.6	427.4	440.8	408.4	431.8	High	High	High	High	High	High	High	High	High	High	High	High	High	High	High	High
FALSE	High	Master Protein	P50502	Hsc70-interacting protein OS=Homo sapiens OX=9606 GN=ST13 PE=1 SV=2	0	155.925	42	13	100	5	1	369	41.3	5.27	271.5	13	10	8906.4	9043.5	8958.3	8978.9	8862.1	8852.3	8819.5	8847.5	8765.7	8650.6	8573.5	8493.4	8194.7	8102.5	7772.2	7821.3	High	High	High	High	High	High	High	High	High	High	High	High	High	High	High	High
FALSE	High	Master Protein	P17710	Hexokinase-1 OS=Mus musculus OX=10090 GN=Hk1 PE=1 SV=3	0	155.9	27	22	52	6	1	974	108.2	6.8	142.39	22	0	684.3	694.6	737.9	736.9	784.5	779.9	825	795	937.5	927	1085.7	1084.2	1245.3	1265.5	1464.7	1449.2	High	High	High	High	High	High	High	High	High	High	High	High	High	High	High	High
FALSE	High	Master Protein	Q08945	FACT complex subunit SSRP1 OS=Homo sapiens OX=9606 GN=SSRP1 PE=1 SV=1	0	155.753	33	20	68	20	1	709	81	6.87	163.91	20	0	7643.3	7630.5	7538.9	7587.2	7525.9	7468.3	7431.5	7353.8	7199.5	7272.4	7021.5	6962.4	6725.7	6737.4	6290.7	6405	High	High	High	High	High	High	High	High	High	High	High	High	High	High	High	High
FALSE	High	Master Protein	Q9D554	Splicing factor 3A subunit 3 OS=Mus musculus OX=10090 GN=Sf3a3 PE=1 SV=2	0	155.739	44	19	59	2	1	501	58.8	5.34	176.74	19	0	106.5	97.2	106.2	110.2	111.2	125.5	141.5	133.3	151.1	155.5	232.7	203.1	270.5	258.8	332.5	312.4	High	High	High	High	High	High	High	High	High	High	High	High	High	High	High	High
FALSE	High	Master Protein	Q96PK6	RNA-binding protein 14 OS=Homo sapiens OX=9606 GN=RBM14 PE=1 SV=2	0	155.661	40	24	83	3	1	669	69.4	9.67	190.26	24	19	6619.9	6542.6	6524.4	6456.3	6579.2	6456.9	6448.6	6394.7	6310.1	6256.5	6015.2	6030.5	5956.2	5913.9	5587.7	5632.3	High	High	High	High	High	High	High	High	High	High	High	High	High	High	High	High
FALSE	High	Master Protein	Q99707	Methionine synthase OS=Homo sapiens OX=9606 GN=MTR PE=1 SV=2	0	155.366	35	35	51	35	1	1265	140.4	5.58	127.32	35	0	5467.2	5499.7	5389.1	5491.5	5270.3	5279.1	5253.5	5270.9	5142.3	5129.8	4916.6	4898.7	4584.2	4617.1	4262.6	4263.1	High	High	High	High	High	High	High	High	High	High	High	High	High	High	High	High
FALSE	High	Master Protein	P22695	Cytochrome b-c1 complex subunit 2, mitochondrial OS=Homo sapiens OX=9606 GN=UQCRC2 PE=1 SV=3	0	155.3	47	17	68	14	1	453	48.4	8.63	172.68	17	4	6379.4	6376.5	6265.5	6271.5	6245.1	6218.2	6174.2	6194.5	5891.9	5965.5	5601.3	5565.8	5355.7	5351.8	4868.8	4853.6	High	High	High	High	High	High	High	High	High	High	High	High	High	High	High	High
FALSE	High	Master Protein	Q96FV9	THO complex subunit 1 OS=Homo sapiens OX=9606 GN=THOC1 PE=1 SV=1	0	155.272	45	24	51	5	1	657	75.6	4.98	145.05	24	20	5789.7	5836	5902.9	5949.7	5877.1	5935.8	5854.7	5855.5	5840.4	5901.9	5747	5863.8	5795.4	5882.2	5817.5	5903.1	High	High	High	High	High	High	High	High	High	High	High	High	High	High	High	High
FALSE	High	Master Protein	Q8CGY8	UDP-N-acetylglucosamine--peptide N-acetylglucosaminyltransferase 110 kDa subunit OS=Mus musculus OX=10090 GN=Ogt PE=1 SV=2	0	155.161	34	30	53	2	1	1046	116.9	6.7	132.85	30	28	4991.4	5043.3	5037.3	5105.6	5016.2	5048.5	4993.4	5032.6	5144.3	5037.8	5047	5102.2	5022.5	5091.2	5069	5066.8	High	High	High	High	High	High	High	High	High	High	High	High	High	High	High	High
FALSE	High	Master Protein	Q6PJT7	Zinc finger CCCH domain-containing protein 14 OS=Homo sapiens OX=9606 GN=ZC3H14 PE=1 SV=1	0	154.873	46	28	44	17	1	736	82.8	7.31	116.2	28	11	5633.1	5544	5563.7	5517.1	5468.7	5467	5397.6	5496.5	5303.6	5255.6	5052.5	5028.3	4814.2	4837.3	4430.9	4449.9	High	High	High	High	High	High	High	High	High	High	High	High	High	High	High	High
FALSE	High	Master Protein	Q9HCS7	Pre-mRNA-splicing factor SYF1 OS=Homo sapiens OX=9606 GN=XAB2 PE=1 SV=2	0	154.771	45	30	53	4	1	855	99.9	6.23	118.41	30	23	4812.2	4851	4951.8	4922.1	4916.6	4912.4	4956.9	4894.4	4852.3	4840.2	4821.4	4829	4717	4744.4	4642.6	4627.2	High	High	High	High	High	High	High	High	High	High	High	High	High	High	High	High
FALSE	High	Master Protein	P14685	26S proteasome non-ATPase regulatory subunit 3 OS=Mus musculus OX=10090 GN=Psmd3 PE=1 SV=3	0	154.646	47	27	85	2	1	530	60.7	8.44	220.11	27	0																	High	High	High	High	High	High	High	High	High	High	High	High	High	High	High	High
FALSE	High	Master Protein	O14776	Transcription elongation regulator 1 OS=Homo sapiens OX=9606 GN=TCERG1 PE=1 SV=2	0	154.599	27	27	51	2	1	1098	123.8	8.65	129.38	27	0	1163	1122.9	1117.5	1130	1094.5	1112.7	1063.2	1100.3	1075.9	1067	1006.1	986.8	923.6	913.5	800.1	817.2	High	High	High	High	High	High	High	High	High	High	High	High	High	High	High	High
FALSE	High	Master Protein	P42224	Signal transducer and activator of transcription 1-alpha/beta OS=Homo sapiens OX=9606 GN=STAT1 PE=1 SV=2	0	154.544	43	29	55	12	1	750	87.3	6.05	118.25	29	17	6418.2	6305.5	6327.7	6373.1	6248.2	6273.9	6161.3	6259.7	6090.7	6100.6	5936.5	6010.2	5657.4	5680.7	5354.2	5413.8	High	High	High	High	High	High	High	High	High	High	High	High	High	High	High	High
FALSE	High	Master Protein	O43432	Eukaryotic translation initiation factor 4 gamma 3 OS=Homo sapiens OX=9606 GN=EIF4G3 PE=1 SV=2	0	154.272	25	38	67	17	1	1585	176.5	5.38	147.39	38	15	5050.5	5075.9	4955.8	4968.1	4945.7	4916.6	4909	4918.1	4881.5	4806.4	4700.9	4726.4	4690.8	4638.3	4476	4449.8	High	High	High	High	High	High	High	High	High	High	High	High	High	High	High	High
FALSE	High	Master Protein	P05091	Aldehyde dehydrogenase, mitochondrial OS=Homo sapiens OX=9606 GN=ALDH2 PE=1 SV=2	0	154.268	52	22	60	12	1	517	56.3	7.05	171.2	22	11	7113.8	7255.4	7008	7046	7089.6	7179.5	7151.1	7071	7167.4	7176.9	7285.7	7249.7	7360.5	7375.3	7560.8	7464.7	High	High	High	High	High	High	High	High	High	High	High	High	High	High	High	High
FALSE	High	Master Protein	Q99MI1	ELKS/Rab6-interacting/CAST family member 1 OS=Mus musculus OX=10090 GN=Erc1 PE=1 SV=1	0	154.177	33	35	59	3	1	1120	128.3	5.87	145.91	35	0	139.6	148.8	156.2	163.3	177.3	177.5	191.5	187.7	204.6	208.6	263.1	263.6	289.5	287.4	377.1	360	High	High	High	High	High	High	High	High	High	High	High	High	High	High	High	High
FALSE	High	Master Protein	O94776	Metastasis-associated protein MTA2 OS=Homo sapiens OX=9606 GN=MTA2 PE=1 SV=1	0	154.104	52	29	68	4	1	668	75	9.66	152.72	29	27	6233.6	6232.5	6206.2	6254.7	6308.3	6197.6	6329.5	6266.6	6278	6251.5	6151.8	6084.7	6263.2	6157.6	6123.3	6088.9	High	High	High	High	High	High	High	High	High	High	High	High	High	High	High	High
FALSE	High	Master Protein	P14923	Junction plakoglobin OS=Homo sapiens OX=9606 GN=JUP PE=1 SV=3	0	154.046	40	22	44	19	1	745	81.7	6.14	141.86	22	4	5046.9	5053.9	4935	4989.3	4861.7	4882.3	4808.7	4848.7	4641.9	4642.5	4460.9	4408	4161.3	4170.6	3817.5	3859.6	High	High	High	High	High	High	High	High	High	High	High	High	High	High	High	High
FALSE	High	Master Protein	Q9UDY2	Tight junction protein ZO-2 OS=Homo sapiens OX=9606 GN=TJP2 PE=1 SV=2	0	153.847	35	34	44	21	1	1190	133.9	7.4	107.64	34	13	5066	5101.1	5075.5	5076.5	5005.1	5060.5	4980.6	4989.7	4906.8	4846.1	4704	4666.9	4512.2	4451.5	4168.1	4220.3	High	High	High	High	High	High	High	High	High	High	High	High	High	High	High	High
FALSE	High	Master Protein	Q9Y4W6	AFG3-like protein 2 OS=Homo sapiens OX=9606 GN=AFG3L2 PE=1 SV=2	0	153.759	40	31	60	8	1	797	88.5	8.66	143.02	31	22	6837.1	6675.7	6706.4	6682.3	6789.3	6719.5	6771.5	6719	6736.2	6796.5	6706.9	6811.4	6854.9	6816.9	6911.8	6879.8	High	High	High	High	High	High	High	High	High	High	High	High	High	High	High	High
FALSE	High	Master Protein	O08528	Hexokinase-2 OS=Mus musculus OX=10090 GN=Hk2 PE=1 SV=1	0	153.703	30	23	53	6	1	917	102.5	6.11	139.49	23	0	591.2	613.3	639.3	655.2	733.2	727.3	803	785.4	991	959.9	1225.3	1227	1487.6	1458.9	1874.3	1858.9	High	High	High	High	High	High	High	High	High	High	High	High	High	High	High	High
FALSE	High	Master Protein	Q91WK2	Eukaryotic translation initiation factor 3 subunit H OS=Mus musculus OX=10090 GN=Eif3h PE=1 SV=1	0	153.687	60	17	52	5	1	352	39.8	6.67	157.52	17	15	4032.8	3925.8	4042.6	4011.7	4195.2	4128	4203.1	4205.8	4452.7	4476	4799	4783.6	5179.3	5169.8	5711.3	5630.6	High	High	High	High	High	High	High	High	High	High	High	High	High	High	High	High
FALSE	High	Master Protein	Q8N9T8	Protein KRI1 homolog OS=Homo sapiens OX=9606 GN=KRI1 PE=1 SV=3	0	153.68	41	21	42	21	1	703	82.5	5.14	135.64	21	0	3967.5	3885.9	3939.2	3896.9	3846.2	3858.9	3831	3841.5	3688.1	3620.5	3478	3520.8	3297	3268.3	2968.2	2962.1	High	High	High	High	High	High	High	High	High	High	High	High	High	High	High	High
FALSE	High	Master Protein	Q9NSD9	Phenylalanine--tRNA ligase beta subunit OS=Homo sapiens OX=9606 GN=FARSB PE=1 SV=3	0	153.615	53	29	67	13	1	589	66.1	6.84	175.81	29	17	7068.3	7095	6988.7	7070.4	7001.9	6947.4	6823.4	6841.8	6621.5	6646.3	6313.9	6311.7	5961.1	5937.5	5466.6	5436	High	High	High	High	High	High	High	High	High	High	High	High	High	High	High	High
FALSE	High	Master Protein	Q3UZ39	Leucine-rich repeat flightless-interacting protein 1 OS=Mus musculus OX=10090 GN=Lrrfip1 PE=1 SV=2	0	153.477	50	22	42	18	1	729	79.2	4.82	126.09	22	0	1102.4	1152.5	1229.9	1241.6	1446	1409.6	1550.3	1527.4	1870.9	1867.7	2463.1	2375.9	3172.5	3000.4	3925.5	3765.3	High	High	High	High	High	High	High	High	High	High	High	High	High	High	High	High
FALSE	High	Master Protein	P49189	4-trimethylaminobutyraldehyde dehydrogenase OS=Homo sapiens OX=9606 GN=ALDH9A1 PE=1 SV=3	0	153.358	45	21	76	13	1	494	53.8	5.87	186.02	21	11	9627.9	9611.1	9544.5	9488.4	9472.5	9432.1	9353	9323.2	9048.4	8986.3	8589.7	8648.5	8250.4	8249.5	7683.1	7719.2	High	High	High	High	High	High	High	High	High	High	High	High	High	High	High	High
FALSE	High	Master Protein	P31942	Heterogeneous nuclear ribonucleoprotein H3 OS=Homo sapiens OX=9606 GN=HNRNPH3 PE=1 SV=2	0	153.31	68	14	110	13	1	346	36.9	6.87	305.54	14	0	7687.9	7728.1	7669.6	7648.6	7566.9	7667.9	7517.9	7469.2	7408.4	7330.2	7037.9	6970.2	6505.1	6576.5	6142.8	6097.4	High	High	High	High	High	High	High	High	High	High	High	High	High	High	High	High
FALSE	High	Master Protein	Q9QYB1	Chloride intracellular channel protein 4 OS=Mus musculus OX=10090 GN=Clic4 PE=1 SV=3	0	153.259	72	15	41	2	1	253	28.7	5.59	134.31	15	0	221.3	231.3	253.4	272.1	324.2	309.5	399.7	396.5	543.9	538.9	779.4	743.4	994.1	996.7	1310.3	1294.6	High	High	High	High	High	High	High	High	High	High	High	High	High	High	High	High
FALSE	High	Master Protein	Q60854	Serpin B6 OS=Mus musculus OX=10090 GN=Serpinb6 PE=1 SV=1	0	153.247	50	17	51	14	1	378	42.6	5.74	115.25	17	3	3693.4	3691.5	3948.7	4024.2	4250.1	4301.3	4716	4593.3	5482.5	5498	6684.4	6564.7	8015	7958.5	9802.6	9639.3	High	High	High	High	High	High	High	High	High	High	High	High	High	High	High	High
FALSE	High	Master Protein	Q9UBB4	Ataxin-10 OS=Homo sapiens OX=9606 GN=ATXN10 PE=1 SV=1	0	153.192	45	20	70	15	1	475	53.5	5.25	176.7	20	5	5755	5727.2	5740.8	5650.8	5682.2	5663.1	5613.7	5544.2	5531	5518.5	5428	5393.3	5261.9	5250.1	4976.7	4892.2	High	High	High	High	High	High	High	High	High	High	High	High	High	High	High	High
FALSE	High	Master Protein	Q9UKY7	Protein CDV3 homolog OS=Homo sapiens OX=9606 GN=CDV3 PE=1 SV=1	0	153.183	75	12	39	6	1	258	27.3	6.4	132.49	12	6	3828.5	3837.4	3864.8	3803.2	3835.1	3791.9	3732.2	3800.4	3667.9	3670.5	3579.1	3530.5	3477.4	3442.7	3235.1	3269.2	High	High	High	High	High	High	High	High	High	High	High	High	High	High	High	High
FALSE	High	Master Protein	P63330	Serine/threonine-protein phosphatase 2A catalytic subunit alpha isoform OS=Mus musculus OX=10090 GN=Ppp2ca PE=1 SV=1	0	153.116	69	17	70	2	1	309	35.6	5.54	201.81	17	19	6839	6924.8	6835.1	6882.6	6978	6919.7	6954.2	6975	7051.7	6988.2	7045.2	7010.7	7113	7022.5	7117	7154.6	High	High	High	High	High	High	High	High	High	High	High	High	High	High	High	High
FALSE	High	Master Protein	Q9Z1Z2	Serine-threonine kinase receptor-associated protein OS=Mus musculus OX=10090 GN=Strap PE=1 SV=2	0	152.83	60	17	66	1	1	350	38.4	5.12	203.49	17	0	246.7	239.8	264.9	260.3	317.3	316.8	350.8	352.4	418.5	408.2	550.3	549.5	714.9	703.9	886.1	856.8	High	High	High	High	High	High	High	High	High	High	High	High	High	High	High	High
FALSE	High	Master Protein	O43815	Striatin OS=Homo sapiens OX=9606 GN=STRN PE=1 SV=4	0	152.748	46	27	51	5	1	780	86.1	5.27	114.54	27	22	5477.5	5382.4	5477.3	5530.2	5486.4	5457.6	5520.7	5526.9	5531.6	5558.5	5800.3	5751.4	5758.1	5745.9	5849.1	5775.1	High	High	High	High	High	High	High	High	High	High	High	High	High	High	High	High
FALSE	High	Master Protein	P12970	60S ribosomal protein L7a OS=Mus musculus OX=10090 GN=Rpl7a PE=1 SV=2	0	152.68	48	18	107	18	1	266	30	10.56	322.19	18	0	16124	16227.5	15949.3	16163.1	15793.4	15941.5	15500	15635.2	15069.5	15100.2	14081.9	14280.7	13068.8	13226.6	11862.7	12049.8	High	High	High	High	High	High	High	High	High	High	High	High	High	High	High	High
FALSE	High	Master Protein	Q99LE6	ATP-binding cassette sub-family F member 2 OS=Mus musculus OX=10090 GN=Abcf2 PE=1 SV=1	0	152.602	43	26	74	2	1	628	71.7	7.05	197.53	26	0	36.2	35.3	35.6	38.4	45.5	45.3	45.7	45.9	59.2	58.1	77.6	70.4	98.4	94.4	131.2	120.6	High	High	High	High	High	High	High	High	High	High	High	High	High	High	High	High
FALSE	High	Master Protein	P22061	Protein-L-isoaspartate(D-aspartate) O-methyltransferase OS=Homo sapiens OX=9606 GN=PCMT1 PE=1 SV=4	0	152.546	67	13	56	5	1	227	24.6	7.21	153.65	13	12	6204.6	6147	6009.5	6080	6081	6007.9	5956.1	5986.8	5781.7	5806.5	5457	5568.3	5254.5	5225.8	4856.8	4889.3	High	High	High	High	High	High	High	High	High	High	High	High	High	High	High	High
FALSE	High	Master Protein	Q03001	Dystonin OS=Homo sapiens OX=9606 GN=DST PE=1 SV=4	0	152.531	6	44	50	22	1	7570	860.1	5.25	119.34	44	18	5340	5509.1	5297.7	5371.3	5292.6	5335.6	5171.7	5252.7	5154.5	5134.1	4990.2	4995	4717.9	4780.2	4488.3	4501.9	High	High	High	High	High	High	High	High	High	High	High	High	High	High	High	High
FALSE	High	Master Protein	Q8JZQ2	AFG3-like protein 2 OS=Mus musculus OX=10090 GN=Afg3l2 PE=1 SV=1	0	152.464	37	27	54	4	1	802	89.5	8.6	133.05	27	0	201.9	192.8	214.9	219.3	248.6	249.4	285	285.3	356.4	340.8	496.5	458	629.2	609.1	792.7	764.6	High	High	High	High	High	High	High	High	High	High	High	High	High	High	High	High
FALSE	High	Master Protein	O75400	Pre-mRNA-processing factor 40 homolog A OS=Homo sapiens OX=9606 GN=PRPF40A PE=1 SV=2	0	152.367	30	28	59	28	1	957	108.7	7.56	134.45	28	0	6954.4	6946.8	6796.3	6868.7	6876	6838.7	6884.9	6853	6751.5	6681.3	6480.5	6560.1	6437.4	6382.9	6247.7	6199.9	High	High	High	High	High	High	High	High	High	High	High	High	High	High	High	High
FALSE	High	Master Protein	Q8IWA0	WD repeat-containing protein 75 OS=Homo sapiens OX=9606 GN=WDR75 PE=1 SV=1	0	152.182	35	23	42	18	1	830	94.4	5.96	120.31	23	5	4959	4944.3	4953.7	5001.6	4984.4	4971.1	4900.5	4911.3	4905.8	4876.9	4669.3	4747.7	4658.7	4641.3	4459.1	4474.7	High	High	High	High	High	High	High	High	High	High	High	High	High	High	High	High
FALSE	High	Master Protein	Q9DAW6	U4/U6 small nuclear ribonucleoprotein Prp4 OS=Mus musculus OX=10090 GN=Prpf4 PE=1 SV=1	0	151.899	56	23	41	2	1	521	58.3	7.28	124.07	23	18	4556	4501	4517.7	4558.1	4574.6	4576.5	4558.6	4548.1	4536.8	4583	4559.3	4548.9	4608.6	4582.8	4582.9	4614.8	High	High	High	High	High	High	High	High	High	High	High	High	High	High	High	High
FALSE	High	Master Protein	Q9CQ65	S-methyl-5'-thioadenosine phosphorylase OS=Mus musculus OX=10090 GN=Mtap PE=1 SV=1	0	151.827	76	16	68	7	1	283	31	7.14	192.77	16	11	4944.6	5046.8	5293.3	5316.7	5763.1	5707.4	6234.5	6173.7	7170.8	7290.8	8763.4	8801.8	10585.9	10717.4	13163.2	12946	High	High	High	High	High	High	High	High	High	High	High	High	High	High	High	High
FALSE	High	Master Protein	P05387	60S acidic ribosomal protein P2 OS=Homo sapiens OX=9606 GN=RPLP2 PE=1 SV=1	0	151.758	93	10	74	1	1	115	11.7	4.54	251.7	10	9	17959	17489.3	17961.4	17608.1	16829.4	17067.9	16581	16808.3	16161.1	17056.6	16054.5	17210.1	15961.4	17125.4	16252	17679	High	High	High	High	High	High	High	High	High	High	High	High	High	High	High	High
FALSE	High	Master Protein	Q8IY37	Probable ATP-dependent RNA helicase DHX37 OS=Homo sapiens OX=9606 GN=DHX37 PE=1 SV=1	0	151.693	33	33	55	33	1	1157	129.5	8.1	127.51	33	0	6588.3	6543.7	6517.2	6570	6529.1	6417.2	6373.8	6329.4	6255.7	6188.8	5967.2	5892.9	5671.2	5626.8	5210.4	5217.3	High	High	High	High	High	High	High	High	High	High	High	High	High	High	High	High
FALSE	High	Master Protein	Q15042	Rab3 GTPase-activating protein catalytic subunit OS=Homo sapiens OX=9606 GN=RAB3GAP1 PE=1 SV=3	0	151.671	37	31	49	16	1	981	110.5	5.55	128.87	31	14	5283.1	5304.9	5270.6	5303.6	5213.2	5273.9	5152.9	5165.8	5029.6	5016.6	4857.3	4874.7	4697.8	4763.3	4447.3	4584.1	High	High	High	High	High	High	High	High	High	High	High	High	High	High	High	High
FALSE	High	Master Protein	Q9Z2X1	Heterogeneous nuclear ribonucleoprotein F OS=Mus musculus OX=10090 GN=Hnrnpf PE=1 SV=3	0	151.615	50	14	138	2	1	415	45.7	5.49	418.86	14	11	7629.1	7719.4	7749.1	7735	7834.2	7899.8	8049.1	7994.2	8266.7	8361.2	8827.6	8772.4	9200.5	9304.1	9883.7	9713.3	High	High	High	High	High	High	High	High	High	High	High	High	High	High	High	High
FALSE	High	Master Protein	P37802	Transgelin-2 OS=Homo sapiens OX=9606 GN=TAGLN2 PE=1 SV=3	0	151.572	75	14	93	6	1	199	22.4	8.25	226.48	14	13	10979.8	10948.5	11005.5	10938.6	10881.5	11024.4	10828.6	10776	10521.9	10645	10125.9	10267.7	9732	9751.7	9263.5	9344	High	High	High	High	High	High	High	High	High	High	High	High	High	High	High	High
FALSE	High	Master Protein	Q96A65	Exocyst complex component 4 OS=Homo sapiens OX=9606 GN=EXOC4 PE=1 SV=1	0	151.463	30	26	46	7	1	974	110.4	6.49	118.83	26	18	4753.6	4754	4781.9	4732.5	4695.2	4744.6	4661.5	4747.2	4613.7	4542.8	4551.3	4488.2	4442.3	4436.6	4269	4284.4	High	High	High	High	High	High	High	High	High	High	High	High	High	High	High	High
FALSE	High	Master Protein	Q9UNZ2	NSFL1 cofactor p47 OS=Homo sapiens OX=9606 GN=NSFL1C PE=1 SV=2	0	151.311	62	23	73	9	1	370	40.5	5.1	193.55	23	15	6146.5	6082.3	6117.2	6159.3	6086.8	6163	6161.5	6151.8	6166.1	6162.3	6250.8	6237.9	6245.7	6217.6	6281.6	6295.2	High	High	High	High	High	High	High	High	High	High	High	High	High	High	High	High
FALSE	High	Master Protein	Q61941	NAD(P) transhydrogenase, mitochondrial OS=Mus musculus OX=10090 GN=Nnt PE=1 SV=2	0	151.068	29	28	56	4	1	1086	113.8	7.64	133.6	28	0	855.7	843.1	903.5	858.4	904.6	903	930.5	921.6	992.7	963.1	1101.8	1110.2	1216.2	1211.9	1408.9	1362.6	High	High	High	High	High	High	High	High	High	High	High	High	High	High	High	High
FALSE	High	Master Protein	P05787	Keratin, type II cytoskeletal 8 OS=Homo sapiens OX=9606 GN=KRT8 PE=1 SV=7	0	150.982	48	24	64	20	1	483	53.7	5.59	167.14	24	1	6099.6	6042	5968.8	5985.3	5879.5	5842.4	5788.3	5731	5663.3	5597.4	5259	5336.4	5048.4	4925.1	4447	4549.6	High	High	High	High	High	High	High	High	High	High	High	High	High	High	High	High
FALSE	High	Master Protein	Q5SRE5	Nucleoporin NUP188 OS=Homo sapiens OX=9606 GN=NUP188 PE=1 SV=1	0	150.944	22	34	52	16	1	1749	195.9	6.73	128.79	34	13	4742.6	4815.9	4687	4637.2	4631.6	4597.5	4598.5	4585.7	4471.4	4532	4392.9	4298.9	4247.3	4154.4	3980.9	3983	High	High	High	High	High	High	High	High	High	High	High	High	High	High	High	High
FALSE	High	Master Protein	Q9UBE0	SUMO-activating enzyme subunit 1 OS=Homo sapiens OX=9606 GN=SAE1 PE=1 SV=1	0	150.841	55	21	64	13	1	346	38.4	5.3	149.94	21	12	7288.8	7288.2	7158.2	7194.1	7192.6	7154.2	7161.4	7140.2	7031.5	7061.7	6853.8	6745.7	6589.5	6575.7	6404.3	6311.4	High	High	High	High	High	High	High	High	High	High	High	High	High	High	High	High
FALSE	High	Master Protein	Q9UGP8	Translocation protein SEC63 homolog OS=Homo sapiens OX=9606 GN=SEC63 PE=1 SV=2	0	150.722	37	22	56	4	1	760	87.9	5.31	137.53	22	20	5134.1	5200.7	5061.1	5114.2	5066.9	5105.2	5017.8	5045.3	4951.5	4886.6	4739.4	4754	4621.3	4636.9	4536.8	4459.1	High	High	High	High	High	High	High	High	High	High	High	High	High	High	High	High
FALSE	High	Master Protein	P05388	60S acidic ribosomal protein P0 OS=Homo sapiens OX=9606 GN=RPLP0 PE=1 SV=1	0	150.66	52	14	110	2	1	317	34.3	5.97	256.94	14	15	9461.6	9513.3	9243.5	9263.1	9254.1	9298.1	9221.8	9201.1	9242.3	9104.8	9143	9141	9250.5	9102.3	9159	9228.2	High	High	High	High	High	High	High	High	High	High	High	High	High	High	High	High
FALSE	High	Master Protein	P00390	Glutathione reductase, mitochondrial OS=Homo sapiens OX=9606 GN=GSR PE=1 SV=2	0	150.615	46	18	50	11	1	522	56.2	8.5	144.32	18	7	6534	6485.6	6530.3	6482	6398	6492.4	6365.9	6337.9	6373	6235.8	6017.5	6150.8	5857.4	5832	5549.8	5576.2	High	High	High	High	High	High	High	High	High	High	High	High	High	High	High	High
FALSE	High	Master Protein	Q9GZR7	ATP-dependent RNA helicase DDX24 OS=Homo sapiens OX=9606 GN=DDX24 PE=1 SV=1	0	150.539	44	29	46	23	1	859	96.3	9.06	123.4	29	6	4521.4	4449.6	4465.3	4472.3	4347.5	4403.9	4356.1	4297.3	4179.4	4199	3983.3	3962.1	3725.4	3741.9	3443.2	3525.9	High	High	High	High	High	High	High	High	High	High	High	High	High	High	High	High
FALSE	High	Master Protein	Q61584	Fragile X mental retardation syndrome-related protein 1 OS=Mus musculus OX=10090 GN=Fxr1 PE=1 SV=2	0	150.444	41	25	51	3	1	677	76.2	6.98	151.08	25	17	4826.9	4827.8	4939.9	4936.8	4868.2	4877.3	4912.9	4919.3	5024	5033.5	5111.3	5112.5	5204.8	5228.3	5377.6	5360.5	High	High	High	High	High	High	High	High	High	High	High	High	High	High	High	High
FALSE	High	Master Protein	Q0IIK2	TREMBL:Q0IIK2 (Bos taurus) Transferrin	0	150.409	55	31	48	31	1	704	77.7	7.08	121.27	31	0	3924.7	3945	4226.7	4272.4	4565.4	4514.2	4905.3	4816.2	5610.5	5689.9	6851.8	6786.5	8004.8	8149.7	9715.5	9584.2	High	High	High	High	High	High	High	High	High	High	High	High	High	High	High	High
FALSE	High	Master Protein	Q8K2B3	Succinate dehydrogenase [ubiquinone] flavoprotein subunit, mitochondrial OS=Mus musculus OX=10090 GN=Sdha PE=1 SV=1	0	150.308	42	20	50	8	1	664	72.5	7.37	145.57	20	0	1045.5	1034.2	1125.9	1142.8	1223.2	1206.4	1334.1	1301.2	1518.5	1541.1	1874.5	1878.6	2245.4	2228.6	2723	2685.8	High	High	High	High	High	High	High	High	High	High	High	High	High	High	High	High
FALSE	High	Master Protein	G5E870	E3 ubiquitin-protein ligase TRIP12 OS=Mus musculus OX=10090 GN=Trip12 PE=1 SV=1	0	150.22	21	35	50	3	1	2025	224	8.35	113.34	35	0	198.9	185	208.3	183.8	208.2	205.3	215.9	226.3	234.4	214.5	278.8	276.9	323.2	308.9	350.9	367.1	High	High	High	High	High	High	High	High	High	High	High	High	High	High	High	High
FALSE	High	Master Protein	P09211	Glutathione S-transferase P OS=Homo sapiens OX=9606 GN=GSTP1 PE=1 SV=2	0	150.183	61	10	124	9	1	210	23.3	5.64	360.39	10	2	12836	12898	12749.2	12915.3	12544.3	12711.4	12522.1	12591.4	12280.4	12239.8	11789.1	11812.6	11066.5	11144.6	10415.3	10510.8	High	High	High	High	High	High	High	High	High	High	High	High	High	High	High	High
FALSE	High	Master Protein	Q8QZY1	Eukaryotic translation initiation factor 3 subunit L OS=Mus musculus OX=10090 GN=Eif3l PE=1 SV=1	0	150.132	41	22	62	1	1	564	66.6	6.44	167.34	22	0	161.2	151.7	177.7	168.5	173.3	187.1	175.1	189.2	196.4	205.8	215.2	221.3	233.4	245.2	270.4	270.8	High	High	High	High	High	High	High	High	High	High	High	High	High	High	High	High
FALSE	High	Master Protein	Q5T3I0	G patch domain-containing protein 4 OS=Homo sapiens OX=9606 GN=GPATCH4 PE=1 SV=2	0	150.096	50	22	47	21	1	446	50.4	9.63	113.61	22	1	5431	5403.1	5329.7	5354.9	5266.7	5214.5	5169.5	5155.1	4950.4	5020.9	4738.2	4649.2	4504.9	4470.6	4067.9	4125.4	High	High	High	High	High	High	High	High	High	High	High	High	High	High	High	High
FALSE	High	Master Protein	P99027	60S acidic ribosomal protein P2 OS=Mus musculus OX=10090 GN=Rplp2 PE=1 SV=3	0	150.015	93	10	69	1	1	115	11.6	4.54	237.36	10	0	115.6	112.4	121.6	124.1	145	148.7	175.1	170.3	228.9	218.1	300.3	291.2	389.3	375.7	499.8	480.2	High	High	High	High	High	High	High	High	High	High	High	High	High	High	High	High
FALSE	High	Master Protein	Q9Y6D6	Brefeldin A-inhibited guanine nucleotide-exchange protein 1 OS=Homo sapiens OX=9606 GN=ARFGEF1 PE=1 SV=2	0	149.936	21	31	45	24	1	1849	208.6	5.85	109.75	31	4	4346.3	4398.4	4399.1	4338.1	4362.7	4346.4	4369.9	4428.7	4437.6	4479.3	4595.6	4598.4	4653.3	4640.5	4781.4	4831.3	High	High	High	High	High	High	High	High	High	High	High	High	High	High	High	High
FALSE	High	Master Protein	Q6NZY4	Zinc finger CCHC domain-containing protein 8 OS=Homo sapiens OX=9606 GN=ZCCHC8 PE=1 SV=2	0	149.929	44	23	42	18	1	707	78.5	4.87	138.93	23	5	4860.6	4815.3	4713.4	4743.5	4703.7	4700.3	4685.2	4688	4498.2	4529.1	4218.8	4224.6	4078.5	4005.7	3674.7	3741.8	High	High	High	High	High	High	High	High	High	High	High	High	High	High	High	High
FALSE	High	Master Protein	Q9Y3Z3	Deoxynucleoside triphosphate triphosphohydrolase SAMHD1 OS=Homo sapiens OX=9606 GN=SAMHD1 PE=1 SV=2	0	149.857	43	23	53	16	1	626	72.2	7.14	144.12	23	6	6096.1	6042.3	6071.5	6009.4	6054.2	5985.9	5924.5	5952.9	5787.4	5781.2	5487.7	5561.2	5341.5	5209.3	4965.2	4914	High	High	High	High	High	High	High	High	High	High	High	High	High	High	High	High
FALSE	High	Master Protein	Q96T37	RNA-binding protein 15 OS=Homo sapiens OX=9606 GN=RBM15 PE=1 SV=2	0	149.66	35	28	43	10	1	977	107.1	10.08	118.29	28	17	3537.8	3545	3541.6	3494.2	3522	3513.6	3477.8	3474.3	3495.1	3450.4	3363.4	3313.1	3249.4	3229.2	3048	3123.1	High	High	High	High	High	High	High	High	High	High	High	High	High	High	High	High
FALSE	High	Master Protein	O60488	Long-chain-fatty-acid--CoA ligase 4 OS=Homo sapiens OX=9606 GN=ACSL4 PE=1 SV=2	0	149.482	42	22	43	4	1	711	79.1	8.38	119.94	22	0	647.3	651	628.8	615.9	645.1	632.4	620.6	607	618.4	587.4	569.1	566.8	549.9	540.5	488.5	481.7	High	High	High	High	High	High	High	High	High	High	High	High	High	High	High	High
FALSE	High	Master Protein	P52907	F-actin-capping protein subunit alpha-1 OS=Homo sapiens OX=9606 GN=CAPZA1 PE=1 SV=3	0	149.438	72	14	47	6	1	286	32.9	5.69	180.9	14	9	5128.1	5178.5	5081.5	5062.9	5089.6	5136.8	5083.5	5025.3	4890.7	4972	4769.9	4763.1	4610.4	4622.5	4369.8	4405.7	High	High	High	High	High	High	High	High	High	High	High	High	High	High	High	High
FALSE	High	Master Protein	Q99873	Protein arginine N-methyltransferase 1 OS=Homo sapiens OX=9606 GN=PRMT1 PE=1 SV=3	0	149.383	57	21	78	21	1	371	42.4	5.35	200.08	21	0	9113.1	9149.5	9174	9046.4	9168.1	9085.9	9194.6	9166.7	9162.8	9172	9192.7	9180.9	9305.7	9290.9	9394.6	9451	High	High	High	High	High	High	High	High	High	High	High	High	High	High	High	High
FALSE	High	Master Protein	Q9UHD1	Cysteine and histidine-rich domain-containing protein 1 OS=Homo sapiens OX=9606 GN=CHORDC1 PE=1 SV=2	0	149.228	55	15	55	9	1	332	37.5	7.87	156.7	15	8	8343.7	8403.3	8475.5	8379.2	8347.2	8357.9	8298.4	8275.7	7893.4	7989.3	7406.7	7462.8	7055.2	7086.7	6483.4	6467.6	High	High	High	High	High	High	High	High	High	High	High	High	High	High	High	High
FALSE	High	Master Protein	Q9QZE5	Coatomer subunit gamma-1 OS=Mus musculus OX=10090 GN=Copg1 PE=1 SV=1	0	149.203	33	25	54	4	1	874	97.5	5.35	143.41	25	0	328.1	346.6	367.6	366.1	384.9	395.4	438.2	420.9	488.9	510.9	632.1	622.6	732.2	753.7	916.8	929	High	High	High	High	High	High	High	High	High	High	High	High	High	High	High	High
FALSE	High	Master Protein	Q9UKN8	General transcription factor 3C polypeptide 4 OS=Homo sapiens OX=9606 GN=GTF3C4 PE=1 SV=2	0	149.189	45	32	52	18	1	822	91.9	6.65	121.15	32	12	3804.2	3806.5	3822.2	3836.2	3781.8	3799.7	3776.6	3754	3711.1	3693.1	3524.4	3542.1	3469.5	3503.5	3352	3317.9	High	High	High	High	High	High	High	High	High	High	High	High	High	High	High	High
FALSE	High	Master Protein	Q9Z277	Tyrosine-protein kinase BAZ1B OS=Mus musculus OX=10090 GN=Baz1b PE=1 SV=2	0	149.185	22	31	54	2	1	1479	170.5	8.6	129.12	31	0	23.2	25.7	28.6	29.4	25	28.5	26.3	30.3	25.3	30.3	25.5	29.7	31.5	29.5	31.6	25.4	High	High	High	High	High	High	High	High	High	High	High	High	High	High	High	High
FALSE	High	Master Protein	P00505	Aspartate aminotransferase, mitochondrial OS=Homo sapiens OX=9606 GN=GOT2 PE=1 SV=3	0	149.113	57	24	55	10	1	430	47.5	9.01	136.39	24	14	5784.9	5778.6	5846.8	5946.3	6068.9	6075.9	6236.8	6233.6	6477.3	6607.8	7135.8	7088.1	7678.6	7741.7	8561.9	8607.6	High	High	High	High	High	High	High	High	High	High	High	High	High	High	High	High
FALSE	High	Master Protein	Q9HB71	Calcyclin-binding protein OS=Homo sapiens OX=9606 GN=CACYBP PE=1 SV=2	0	149.071	57	15	71	7	1	228	26.2	8.25	174.33	15	9	9378.7	9372.1	9278.9	9390.9	9049.7	9202.8	8989.3	9099.7	8695.9	8625.2	7962.5	8270.4	7496.1	7573.4	6714	6807.1	High	High	High	High	High	High	High	High	High	High	High	High	High	High	High	High
FALSE	High	Master Protein	Q8N8S7	Protein enabled homolog OS=Homo sapiens OX=9606 GN=ENAH PE=1 SV=2	0	148.959	35	21	58	9	1	591	66.5	6.93	130.71	21	12	5844.1	5958.1	5831.1	5804.5	5635.2	5721.5	5621.9	5672.6	5438	5390.4	5108.1	5082.5	4808.2	4737.7	4398.7	4381.7	High	High	High	High	High	High	High	High	High	High	High	High	High	High	High	High
FALSE	High	Master Protein	P60891	Ribose-phosphate pyrophosphokinase 1 OS=Homo sapiens OX=9606 GN=PRPS1 PE=1 SV=2	0	148.845	53	15	62	7	1	318	34.8	6.98	195.55	15	0	4185.8	4212.7	4195.3	4173.8	4189.2	4229.7	4155.1	4175.2	4169.3	4169.1	4050.6	4141.3	4037.6	4071.2	4020.6	4081.5	High	High	High	High	High	High	High	High	High	High	High	High	High	High	High	High
FALSE	High	Master Protein	Q9Y4G6	Talin-2 OS=Homo sapiens OX=9606 GN=TLN2 PE=1 SV=4	0	148.841	14	31	53	18	1	2542	271.4	5.57	123.59	31	1	2420.4	2392.6	2467.5	2431	2423	2471.5	2387.4	2397.7	2403.6	2406.7	2381.9	2341.9	2252.4	2279	2235	2211.3	High	High	High	High	High	High	High	High	High	High	High	High	High	High	High	High
FALSE	High	Master Protein	Q9JJ28	Protein flightless-1 homolog OS=Mus musculus OX=10090 GN=Flii PE=1 SV=1	0	148.808	28	31	54	7	1	1271	144.7	6.06	132.16	31	0	557.7	565.9	599.8	600.9	638.4	618.5	644.4	651.1	767.1	760.9	931.9	914.1	1076.8	1060.3	1280.2	1304.1	High	High	High	High	High	High	High	High	High	High	High	High	High	High	High	High
FALSE	High	Master Protein	Q92797	Symplekin OS=Homo sapiens OX=9606 GN=SYMPK PE=1 SV=2	0	148.791	28	32	64	7	1	1274	141.1	6.13	142.87	32	21	5518.8	5502.5	5511.8	5532.9	5587.4	5479	5446.6	5525.6	5420.6	5382.3	5299.2	5317.6	5188.4	5108.7	5056	5002.7	High	High	High	High	High	High	High	High	High	High	High	High	High	High	High	High
FALSE	High	Master Protein	Q96D46	60S ribosomal export protein NMD3 OS=Homo sapiens OX=9606 GN=NMD3 PE=1 SV=1	0	148.767	46	22	46	9	1	503	57.6	7.14	125.11	22	14	5448.1	5515.7	5522.9	5511.8	5472.7	5507.7	5423.1	5385.3	5333.8	5257.1	5113.1	5159.7	4962.5	4886.1	4641.5	4655.5	High	High	High	High	High	High	High	High	High	High	High	High	High	High	High	High
FALSE	High	Master Protein	Q9P2I0	Cleavage and polyadenylation specificity factor subunit 2 OS=Homo sapiens OX=9606 GN=CPSF2 PE=1 SV=2	0	148.736	51	27	43	27	1	782	88.4	5.11	121.62	27	0	4379.6	4396.7	4386.7	4493.7	4438.3	4415.7	4438.8	4351.8	4362.4	4343.9	4295.3	4309.7	4234.3	4258.8	4150.9	4174.7	High	High	High	High	High	High	High	High	High	High	High	High	High	High	High	High
FALSE	High	Master Protein	Q61655	ATP-dependent RNA helicase DDX19A OS=Mus musculus OX=10090 GN=Ddx19a PE=1 SV=2	0	148.505	54	23	63	5	1	478	53.9	6.67	152.74	23	0	607.5	607.2	683.5	687.9	752.1	749.8	841	777	913.3	915.6	1115	1074.7	1343.3	1307.4	1640.4	1612.8	High	High	High	High	High	High	High	High	High	High	High	High	High	High	High	High
FALSE	High	Master Protein	P23506	Protein-L-isoaspartate(D-aspartate) O-methyltransferase OS=Mus musculus OX=10090 GN=Pcmt1 PE=1 SV=3	0	148.502	57	9	52	1	1	227	24.6	7.65	152.7	9	0	46.5	50.3	53.9	50.8	55.8	67.9	67.7	66.5	82	78	100.6	104.6	128.9	129.4	171.6	164.7	High	High	High	High	High	High	High	High	High	High	High	High	High	High	High	High
FALSE	High	Master Protein	Q9UPY3	Endoribonuclease Dicer OS=Homo sapiens OX=9606 GN=DICER1 PE=1 SV=3	0	148.5	21	34	50	13	1	1922	218.5	5.68	126.18	34	18	5377	5381.8	5431.8	5361.3	5306.5	5329.3	5216.2	5285.1	5139.5	5143.8	4873.6	4951.4	4666.8	4676.7	4293.9	4301.5	High	High	High	High	High	High	High	High	High	High	High	High	High	High	High	High
FALSE	High	Master Protein	P00918	Carbonic anhydrase 2 OS=Homo sapiens OX=9606 GN=CA2 PE=1 SV=2	0	148.431	57	13	85	13	1	260	29.2	7.4	208.62	13	0	9842	9821.4	9851.6	9776.2	9638	9594.6	9488.8	9366.1	9086.1	9101	8317.3	8415.7	7683.4	7714.8	6749.5	6769	High	High	High	High	High	High	High	High	High	High	High	High	High	High	High	High
FALSE	High	Master Protein	Q9UBF2	Coatomer subunit gamma-2 OS=Homo sapiens OX=9606 GN=COPG2 PE=1 SV=1	0	148.412	40	29	58	25	1	871	97.6	5.81	109.28	29	0	4134	4140.5	4100.4	4041.3	4071.8	4090.6	4031.7	3992.2	3980.8	3918.3	3762.8	3778.6	3570.1	3631.3	3381.7	3376.2	High	High	High	High	High	High	High	High	High	High	High	High	High	High	High	High
FALSE	High	Master Protein	O00203	AP-3 complex subunit beta-1 OS=Homo sapiens OX=9606 GN=AP3B1 PE=1 SV=3	0	148.319	30	32	58	13	1	1094	121.2	6.04	128.94	32	16	5568.5	5603.8	5600.7	5575.2	5558.4	5559.9	5609.5	5621.9	5496	5445.9	5287.9	5317.3	5126.3	5166.8	4996.9	4968.3	High	High	High	High	High	High	High	High	High	High	High	High	High	High	High	High
FALSE	High	Master Protein	P63005	Platelet-activating factor acetylhydrolase IB subunit beta OS=Mus musculus OX=10090 GN=Pafah1b1 PE=1 SV=2	0	148.233	52	19	58	1	1	410	46.6	7.37	159.62	19	0	80	79.1	94.1	94.7	115	121.5	135.7	144.3	188.1	186.6	253.6	258.9	343.3	363.8	463.6	448.7	High	High	High	High	High	High	High	High	High	High	High	High	High	High	High	High
FALSE	High	Master Protein	P11047	Laminin subunit gamma-1 OS=Homo sapiens OX=9606 GN=LAMC1 PE=1 SV=3	0	148.011	22	28	48	12	1	1609	177.5	5.12	119.1	28	0	1663.8	1658.9	1633.2	1652.3	1641.4	1618.8	1598.4	1597	1600.9	1590.6	1533.9	1513.9	1464.6	1442.2	1401.8	1379.1	High	High	High	High	High	High	High	High	High	High	High	High	High	High	High	High
FALSE	High	Master Protein	Q8IX12	Cell division cycle and apoptosis regulator protein 1 OS=Homo sapiens OX=9606 GN=CCAR1 PE=1 SV=2	0	147.986	29	32	60	13	1	1150	132.7	5.76	130.91	32	23	6100.7	6101.9	5998.4	5938.8	6099.9	6081.9	5964.6	6071	5902.5	5776.6	5608.5	5662.1	5524.8	5517.7	5280.2	5318.2	High	High	High	High	High	High	High	High	High	High	High	High	High	High	High	High
FALSE	High	Master Protein	Q68FL6	Methionine--tRNA ligase, cytoplasmic OS=Mus musculus OX=10090 GN=Mars1 PE=1 SV=1	0	147.734	40	33	59	22	1	902	101.4	7.14	146.71	33	0	2134.5	2128.3	2237.2	2240.5	2355.7	2351.1	2516.9	2536.2	2848.2	2846	3317.8	3264.2	3921.4	3877.3	4641.7	4573	High	High	High	High	High	High	High	High	High	High	High	High	High	High	High	High
FALSE	High	Master Protein	Q16658	Fascin OS=Homo sapiens OX=9606 GN=FSCN1 PE=1 SV=3	0	147.615	50	21	52	4	1	493	54.5	7.24	152.04	21	0	556.7	538.2	537.8	551.9	527.6	529.2	524.3	537.5	524.4	520.6	503.4	486.6	467	472.7	419.2	441.2	High	High	High	High	High	High	High	High	High	High	High	High	High	High	High	High
FALSE	High	Master Protein	P51149	Ras-related protein Rab-7a OS=Homo sapiens OX=9606 GN=RAB7A PE=1 SV=1	0	147.529	77	16	64	16	1	207	23.5	6.7	184.68	16	0	7733.3	7730.2	7866.9	7827.4	7912.9	7848.3	7893.6	7896.3	7999.2	7975	8090.1	8071	8143.1	8210.1	8461.5	8436.9	High	High	High	High	High	High	High	High	High	High	High	High	High	High	High	High
FALSE	High	Master Protein	Q9Y4E8	Ubiquitin carboxyl-terminal hydrolase 15 OS=Homo sapiens OX=9606 GN=USP15 PE=1 SV=3	0	147.503	37	33	56	7	1	981	112.3	5.22	122.64	33	27	7374.9	7391.1	7398.4	7445.6	7348.2	7402.4	7416.2	7354.6	7426.2	7480.8	7512.4	7516.8	7508.1	7667.7	7714.3	7580.8	High	High	High	High	High	High	High	High	High	High	High	High	High	High	High	High
FALSE	High	Master Protein	P15531	Nucleoside diphosphate kinase A OS=Homo sapiens OX=9606 GN=NME1 PE=1 SV=1	0	147.457	70	10	149	3	1	152	17.1	6.19	385.07	10	0	4778.9	4746	4613	4675.1	4549.4	4567.7	4482	4443.4	4235.6	4241.7	3920.2	3952.2	3487.3	3557.6	3054.9	3081.5	High	High	High	High	High	High	High	High	High	High	High	High	High	High	High	High
FALSE	High	Master Protein	Q96SI9	Spermatid perinuclear RNA-binding protein OS=Homo sapiens OX=9606 GN=STRBP PE=1 SV=1	0	147.308	35	22	62	16	1	672	73.6	8.72	151.33	22	0	3864.4	3865.3	3791.5	3797.7	3775.7	3707.9	3618.9	3711.8	3577.5	3564.4	3453.7	3423.7	3309.1	3314.6	3016.3	3083.7	High	High	High	High	High	High	High	High	High	High	High	High	High	High	High	High
FALSE	High	Master Protein	Q06830	Peroxiredoxin-1 OS=Homo sapiens OX=9606 GN=PRDX1 PE=1 SV=1	0	147.289	76	14	184	6	1	199	22.1	8.13	460.51	14	2	11248.3	11362	11298.6	11327.6	11157.4	11175.2	10839.5	10941.5	10630.6	10602.5	10363.5	10200.5	9533.3	9586.8	8743.3	8961.5	High	High	High	High	High	High	High	High	High	High	High	High	High	High	High	High
FALSE	High	Master Protein	Q13283	Ras GTPase-activating protein-binding protein 1 OS=Homo sapiens OX=9606 GN=G3BP1 PE=1 SV=1	0	147.255	49	15	78	6	1	466	52.1	5.52	210.05	15	12	7357.6	7368.5	7370.3	7378	7350.8	7394.8	7326.5	7313.7	7210	7229	6930.8	6986	6737.4	6704.2	6383.7	6527.3	High	High	High	High	High	High	High	High	High	High	High	High	High	High	High	High
FALSE	High	Master Protein	Q641Q2	WASH complex subunit 2A OS=Homo sapiens OX=9606 GN=WASHC2A PE=1 SV=3	0	147.149	26	22	30	5	1	1341	147.1	4.81	98.77	22	16	3685.1	3709.1	3670.7	3659.4	3643.5	3663.4	3610.2	3589.9	3516.6	3492.9	3304	3325.5	3105.2	3129.3	2839.1	2869.4	High	High	High	High	High	High	High	High	High	High	High	High	High	High	High	High
FALSE	High	Master Protein	P55795	Heterogeneous nuclear ribonucleoprotein H2 OS=Homo sapiens OX=9606 GN=HNRNPH2 PE=1 SV=1	0	147.075	38	14	136	6	1	449	49.2	6.3	437.64	14	0	4136.2	4164.3	4105.3	4094.5	3978.1	4092.5	4010.4	3944.9	3916.3	3880.9	3739.9	3739.7	3414.8	3496.6	3075.3	3125.1	High	High	High	High	High	High	High	High	High	High	High	High	High	High	High	High
FALSE	High	Master Protein	Q9Y4X5	E3 ubiquitin-protein ligase ARIH1 OS=Homo sapiens OX=9606 GN=ARIH1 PE=1 SV=2	0	146.915	40	17	37	17	1	557	64.1	5.08	106.95	17	0	2958.3	2959.4	2958.4	2936.1	2952.9	3000.3	3004.7	3002.1	3048.8	2958.3	3058.4	3113.6	3159	3144.4	3218.9	3236.7	High	High	High	High	High	High	High	High	High	High	High	High	High	High	High	High
FALSE	High	Master Protein	Q9EPK7	Exportin-7 OS=Mus musculus OX=10090 GN=Xpo7 PE=1 SV=3	0	146.88	27	26	46	1	1	1087	123.7	6.38	111.52	26	24	4852.2	4811.6	4843.6	4833.5	4839.2	4873.7	4818.1	4869.3	4868.4	4829.4	4830.6	4777.4	4757.8	4676.3	4728.2	4774.8	High	High	High	High	High	High	High	High	High	High	High	High	High	High	High	High
FALSE	High	Master Protein	P18858	DNA ligase 1 OS=Homo sapiens OX=9606 GN=LIG1 PE=1 SV=1	0	146.765	29	26	41	19	1	919	101.7	5.62	98.91	26	7	4306.9	4250.8	4269.4	4247.3	4300.1	4250.7	4266	4216.1	4303.3	4275.6	4260.3	4304.2	4287.1	4271.2	4332.7	4313.7	High	High	High	High	High	High	High	High	High	High	High	High	High	High	High	High
FALSE	High	Master Protein	Q9UIA9	Exportin-7 OS=Homo sapiens OX=9606 GN=XPO7 PE=1 SV=3	0	146.531	27	26	46	1	1	1087	123.8	6.32	113.54	26	0	52.4	52	54.6	50.2	54.4	51.2	52.7	55.7	53.4	54.1	57	56.8	57.1	53.4	54.1	56.9	High	High	High	High	High	High	High	High	High	High	High	High	High	High	High	High
FALSE	High	Master Protein	Q9CZW5	Mitochondrial import receptor subunit TOM70 OS=Mus musculus OX=10090 GN=Tomm70 PE=1 SV=2	0	146.523	41	23	52	4	1	611	67.5	7.53	130.67	23	22	5200.2	5167.6	5182.5	5255.9	5272.8	5247.6	5251.6	5231.5	5360.9	5387.7	5581.2	5581.9	5679.1	5694.3	5982.3	5914.8	High	High	High	High	High	High	High	High	High	High	High	High	High	High	High	High
FALSE	High	Master Protein	Q13451	Peptidyl-prolyl cis-trans isomerase FKBP5 OS=Homo sapiens OX=9606 GN=FKBP5 PE=1 SV=2	0	146.414	53	23	50	20	1	457	51.2	5.9	120.68	23	1	5208.8	5119.2	5167	5125.5	5218.1	5221.8	5120.2	5132.5	5035	5043.2	4836.4	4824.6	4729.3	4700.7	4423.6	4458.1	High	High	High	High	High	High	High	High	High	High	High	High	High	High	High	High
FALSE	High	Master Protein	O94874	E3 UFM1-protein ligase 1 OS=Homo sapiens OX=9606 GN=UFL1 PE=1 SV=2	0	146.394	40	27	50	15	1	794	89.5	6.79	128.58	27	11	5571.7	5505.7	5503.6	5428	5448.6	5429	5366.2	5366.9	5278.4	5323.7	5178.2	5155.7	5035.2	4996.7	4718.1	4746.1	High	High	High	High	High	High	High	High	High	High	High	High	High	High	High	High
FALSE	High	Master Protein	P62714	Serine/threonine-protein phosphatase 2A catalytic subunit beta isoform OS=Homo sapiens OX=9606 GN=PPP2CB PE=1 SV=1	0	146.368	66	16	64	1	1	309	35.6	5.43	184.9	16	0	264.7	286.3	275.5	279.1	289	298.3	300.5	294.8	300.3	299.1	341.9	326.4	352.5	338.9	388.3	368.4	High	High	High	High	High	High	High	High	High	High	High	High	High	High	High	High
FALSE	High	Master Protein	P10155	60 kDa SS-A/Ro ribonucleoprotein OS=Homo sapiens OX=9606 GN=RO60 PE=1 SV=2	0	146.276	47	22	45	13	1	538	60.6	8.03	125.32	22	7	5090.1	5125	5068.6	5106.6	5002.8	4991.6	4949.7	4977.3	4860.8	4728.1	4624.2	4544.3	4297.4	4303.9	3937.5	3944.7	High	High	High	High	High	High	High	High	High	High	High	High	High	High	High	High
FALSE	High	Master Protein	P43034	Platelet-activating factor acetylhydrolase IB subunit beta OS=Homo sapiens OX=9606 GN=PAFAH1B1 PE=1 SV=2	0	146.25	52	19	58	1	1	410	46.6	7.37	162.4	19	21	6584	6567	6554.1	6532.4	6574.4	6550.9	6621.3	6588.4	6480.6	6507.7	6406.5	6431.5	6391.8	6290.6	6273.5	6246.7	High	High	High	High	High	High	High	High	High	High	High	High	High	High	High	High
FALSE	High	Master Protein	O00159	Unconventional myosin-Ic OS=Homo sapiens OX=9606 GN=MYO1C PE=1 SV=4	0	146.219	31	29	47	8	1	1063	121.6	9.41	123.05	29	17	4585.1	4628.9	4647.1	4684.4	4667.7	4697.4	4733.1	4738.1	4867	4864.2	5064.1	5022.9	5212.7	5225.4	5440.5	5449.3	High	High	High	High	High	High	High	High	High	High	High	High	High	High	High	High
FALSE	High	Master Protein	Q13895	Bystin OS=Homo sapiens OX=9606 GN=BYSL PE=1 SV=3	0	146.161	55	22	53	9	1	437	49.6	8.12	153.4	22	15	6490	6519.9	6487	6478.8	6385.8	6427.5	6462.4	6408.3	6307.6	6271.4	6152.5	6216.1	6052.2	5965.1	5840.2	5824	High	High	High	High	High	High	High	High	High	High	High	High	High	High	High	High
FALSE	High	Master Protein	P70388	DNA repair protein RAD50 OS=Mus musculus OX=10090 GN=Rad50 PE=1 SV=1	0	145.98	26	37	52	7	1	1312	153.4	6.95	115.62	37	0	536.7	529.6	545.8	571.6	580.7	566.9	621.7	608.6	683.5	675.4	764.9	765	870.4	874.1	1040.4	1037	High	High	High	High	High	High	High	High	High	High	High	High	High	High	High	High
FALSE	High	Master Protein	Q08379	Golgin subfamily A member 2 OS=Homo sapiens OX=9606 GN=GOLGA2 PE=1 SV=3	0	145.961	37	29	43	27	1	1002	113	5.02	104.69	29	1	4103.2	4155.4	4042.7	4032.2	3971.9	3991.6	3891.1	3949.4	3804.4	3851.1	3637.4	3689.9	3452.2	3471.4	3114.5	3147.4	High	High	High	High	High	High	High	High	High	High	High	High	High	High	High	High
[truncated: 10,357 more rows]
[truncated: 1 more columns]

## Sheet: A2
Checked	Protein FDR Confidence: Combined	Master	Accession	Description	Exp. q-value: Combined	Sum PEP Score	Coverage [%]	# Peptides	# PSMs	# Unique Peptides	# Protein Groups	# AAs	MW [kDa]	calc. pI	Score Sequest HT: Sequest HT	# Peptides (by Search Engine): Sequest HT	Abundances (Grouped): F1, 126	Abundances (Grouped): F1, 127N	Abundances (Grouped): F1, 127C	Abundances (Grouped): F1, 128N	Abundances (Grouped): F1, 128C	Abundances (Grouped): F1, 129N	Abundances (Grouped): F1, 129C	Abundances (Grouped): F1, 130N	Abundances (Grouped): F1, 130C	Abundances (Grouped): F1, 131N	Abundances (Grouped): F1, 131C	Abundances (Grouped): F1, 132N	Abundances (Grouped): F1, 132C	Abundances (Grouped): F1, 133N	Abundances (Grouped): F1, 133C	Abundances (Grouped): F1, 134N	Found in Sample: [S1] F1: 126, Sample	Found in Sample: [S2] F1: 127N, Sample	Found in Sample: [S3] F1: 127C, Sample	Found in Sample: [S4] F1: 128N, Sample	Found in Sample: [S5] F1: 128C, Sample	Found in Sample: [S6] F1: 129N, Sample	Found in Sample: [S7] F1: 129C, Sample	Found in Sample: [S8] F1: 130N, Sample	Found in Sample: [S9] F1: 130C, Sample	Found in Sample: [S10] F1: 131N, Sample	Found in Sample: [S11] F1: 131C, Sample	Found in Sample: [S12] F1: 132N, Sample	Found in Sample: [S13] F1: 132C, Sample	Found in Sample: [S14] F1: 133N, Sample	Found in Sample: [S15] F1: 133C, Sample	Found in Sample: [S16] F1: 134N, Sample	Modifications
[truncated: 11,480 more rows]

[truncated: 10 more sheets: A3, A4, A5, A6, B1, B2, B3, B4, B5, B6]
